# Supplementary material for: Assessing physical access to healthy food across United Kingdom: A systematic review of measures and findings
Source: Obes Sci Pract. 2021 Sep 15;8(2):233–46. doi: 10.1002/osp4.563 (PMC8976549; doi:10.1002/osp4.563)
Supplement: Supplementary file 2 — Supplementary Material 2 [file OSP4-8-233-s002.xlsx]

## Sheet: Sheet2
References	Year	Associations/ objectives	Outcome	Country	Setting	Store data	Store data: Primary/secondary	Outcome data	Outcome: Objective/subjective measure	Store type	Store: Healthy/Unhealthy	Population	Participants	Environment	Neighborhood definition	Buffer size	Food scape metric(s) & Methodology	Point of origin	Approach (Proximity/Buffer/Kernel)	Distance: Euclidean/Road	Measure	Method(s)	Method(s) describtion	Unit of analysis	Confounders	Results	Conclusions	Implications & Recommendations	Design
Do neighbourhood characteristics act together to influence BMI? A cross-sectional study of urban parks and takeaway/fast-food stores as modifiers of the effect of physical activity facilities. Mason, K. E., Pearce, N., & Cummins, S. (2020). Social Science and Medicine, 261:113242 doi:10.1016/j.socscimed.2020.113242	2020	Associations between neighborhood density of formal physical activity (PA) facilities and body mass index (BMI) modified by the density of neighborhood green spaces and takeaway stores.	Adiposity: waist circumference, body fat percentage and BMI.	UK	UK	The UK Biobank Urban Morphometric Platform (UKBUMP), a high-resolution spatial database of objectively measured characteristics of the physical environment surrounding each participant’s exact residential address.	Secondary	UK Biobank cohort and linked UK Biobank Urban Morphometric Platform (UKBUMP).	Both	Outlets classified as a ‘hot/cold fast-food outlet/takeaway’ in the UK Ordnance Survey AddressBase Premium database.	Unhealthy (takeaway/fast-food)	Adults	Age 40–69 years; individuals living within a 25-mile radius of an assessment center and listed on National Health Service (NHS) patient registers.	Residential	1 km buffers	1-km buffers	Number of stores within a 1-km street-network buffer around each participant’s home address categorised into three levels (0/1–2/3 or more).	Address	Buffer	Road	Proximity, availability	Regression incl. product terms.	Multivariable, multilevel models. Likelihood ratio tests were used to assess statistical interaction.	Individual	Age (years), sex (male or female), self-reported ethnicity (White, south Asian, Black, other Asian, mixed White and Black, mixed White and Asian, mixed other, or other), highest education level attained (college or university degree, post compulsory education, higher secondary education, secondary education, vocational qualifications, other professional qualification, or none of the above), annua…	The association between a greater number of local PA facilities and lower BMI was stronger among people with fewer urban green spaces in their neighborhood than among those with more green spaces (Pinteraction = 0.021). The same relationship between PA facilities and BMI was also noticeably attenuated among those with more takeaway stores near home, compared with people with none (Pinteraction = …	Formal PA facilities may buffer against a lack of informal, green resources for PA in areas where the latter are scarce. However, the potential benefits of formal PA facilities in terms of obesity risk may be undermined by an unhealthy food environment close to home.	Locating formal PA facilities in places with fewer public green resources and reducing the prevalence of takeaway stores in areas with formal PA resources may maximise the health benefits to be derived from these neighborhood resources.	Cross-sectional
Are environmental area characteristics at birth associated with overweight and obesity in school-aged children? Findings from the SLOPE (Studying Lifecourse Obesity Predictors) population-based cohort in the south of England. Wilding, S., Ziauddeen, N., Smith, D., Roderick, P., Chase, D., & Alwan, N. A. (2020). BMC Medicine, 18(1):43 doi:10.1186/s12916-020-01513-0	2020	Associations between environmental area characteristics (greenspace, walkability, supermarket density, unhealthy food outlet relative density, spaces for social interaction and air quality) measured around the home at birth with overweight/obesity at school age.	Overweight/obesity	England	Southampton	Supermarket density was derived from the Ordnance Survey’s Points of Interest dataset.	Secondary	SLOPE (Studying Lifecouse Obesity PrEdictors) - anonymised antenatal and birth data recorded by University Hospital Southampton linked to school-measured weight and height data for children within Southampton, UK.	Objective	Various in addition to supermarkets	Both - unhealthy (bakeries, confectioners, convenience stores and takeaways) and healthy (grocers, markets and health food stores) food outlets, in addition to supermarkets categorised as outlets that sell food that enables both healthy and unhealthy diets.	Children	14,084 children at ages 4-5 and 5,637 at ages 10-11.	Retail	Radius of 800m around each store at 100-m intervals.	800-m radius	Densities averaged across the area.	Address	Kernel	Road	Density	Regression	Population-average generalised estimating equations estimated the risk of being overweight/obese for children at two time points: at birth and age 10-11. Estimates adjusted for clustering by LSOA and MSOA in separate models, followed by sensitivity analyses.	Individuals adjusted for clustering by LSOA/MSOA.	Maternal BMI and smoking in early pregnancy, education, ethnicity and parity.	There were mixed results between area characteristics at birth and overweight/obesity at later ages. MSOA relative density of unhealthy food outlets and PM10 were positively associated with overweight/obesity, but not among children who moved. LSOA greenspace coverage was negatively associated with the risk of being overweight/obese at ages 10-11 in all children (relative risk ratio 0.997, 95% co…	Local access to natural greenspaces at the time of birth was inversely associated with becoming overweight or obese by age 10-11, regardless of migration. Increased access/protection of greenspace may have a role in the early prevention of childhood obesity.	Increasing access to greenspace during preconception, pregnancy and early years can be a policylevel intervention aimed at the early prevention of childhood obesity.	Cross-sectional
Are exposures to ready-to-eat food environments associated with type 2 diabetes? A cross-sectional study of 347 551 UK Biobank adult participants. Chinmoy Sarkar et al. (2018). The Lancet Planetary Health, 2(10):e438-e450. doi: 10.1016/S2542-5196(18)30208-0	2018	Associations between exposure to ready-to-eat food environments and the odds of type 2 diabetes plus the effect modification of sex, income, body-mass index (BMI), and location of UK Biobank collection centres.	Diabetes	UK	21 UK cities	Ready-to-eat food environments were extracted from the OSGB AddressBase Premium database.	Secondary	The UK Biobank: All participants who answered “yes” in the self-reported questionnaire to the question “Has a doctor ever told you that you have diabetes?” were considered to have diabetes.	Subjective	Three ready-to-eat food outlet types: Pubs or bars (OS land use code CR06), restaurants or cafeterias (CR07), and fast food outlets or hot and cold takeaways (CR10).	Unhealthy (fast-food)	Adults	n = 347,551, age 37-73 years.	Residential	Stores within 1-km catchment areas of the residential streets (geocoded residence) of the participant plus street network distances from the geocoded home dwelling location to the nearest ready-to eat food destinations (pubs and bars, restaurants and cafeterias, and fast food or hot and cold takeaway outlets).	1-km network	Single-type measures plus a composite metric of total densities: a) Density (units/km²), b) proximity (the nearest destinations), c) total densities of all stores.	Address	Proximity, buffer	Road	Proximity, density	Regression (logistic), sensitivity analyses, post hoc, negative control analyses.	Logistic regression models used to examine the associations between exposure to ready-to-eat food environments and the odds of type 2 diabetes, adjusting for individual covariates such as physical activity. As sensitivity analyses, authors investigated the associations between the street distance to the nearest ready-to-eat food outlet and type 2 diabetes. Authors also tested post hoc for effect …	Individual	Sociodemographic variables (age, sex, ethnicity, highest educational qualification, total household income before tax, and employment status), lifestyle variables and comorbidities (smoking status, alcohol intake frequency, diet, BMI, vascular disease status, and parental diabetes), and activity-related variables and other exposures (television screen time and metabolic equivalent of task [MET]-h…	Access to ready-to-eat food environments was positively associated with type 2 diabetes. Interaction effects were significant only in the case of BMI. The effect estimates were higher in female participants than male participants.	Top-down policies aimed at minimising unhealthy food access could potentially reduce unhealthy consumption and risks of chronic diseases. Further long-term studies are needed to effectively guide such interventions.	Top-down interventions at a city scale, such as through constraining, via licensing or planning regulations, the location of outlier fast food outlets within residential areas, confining outlets to regulated cluster, developing nutritional standards, and labelling cooked food and takeaways can all disincentivise unhealthy access and unhealthy consumption.	Cross-sectional
Associations between home and school neighbourhood food environments and adolescents' fast-food and sugar-sweetened beverage intakes: findings from the Olympic Regeneration in East London (ORiEL) Study. Martine Shareck et al. (2018). Public Health Nutrition, 21(15): 2842–2851. doi: 10.1017/S1368980018001477	2018	Associations between availability of fast-food restaurants and convenience stores in the home and school neighborhoods, considered separately and together, and adolescents' fast-food and sugar-sweetened beverage (SSB) intakes.	FF intake	England	East London, UK: Tower Hamlets, Hackney, Barking and Dagenham, and Newham.	Food business addresses collected from local authority registers.	Secondary	The Olympic Regeneration in East London (ORiEL) Study: self-reported weekly frequency of fast-food and SSB consumption.	Subjective	15 categories: chain supermarkets; independent supermarkets; discount retailers; ethnic- specific supermarkets; affiliated franchise stores (e.g. Spar, CostCutter); convenience stores Type A (mini-mar- kets selling fresh fruits and vegetables); convenience stores Type B (newsagent, tobacconist or confectioner); meat and fish shops; fruit and vegetable shops; other specialist food stores; bakeries…	Unhealthy (fast-food, convenience)	Teenagers	n = 3089, age 13-15 years.	Residential, school, both combined	800m pedestrian road network buffers.	800m network	Absolute (counts) and relative (proportions) exposure measures to fast-food restaurants and convenience stores within 800m from home, school, and home and school combined. For each buffer, computed the number of (i) chain and independent fast-food restaurants, (ii) convenience stores (both types) and (iii) all fifteen types of food establishments combined. For the combined buffer, the numbers for…	Address	Buffer	Road	Count, proportion	Regression (Poisson), sensitivity analyses	Poisson regression models with robust standard errors followed by sensitivity analyses. Missing data were imputed under a ‘missing at random’ assumption.	Individual	Age (continuous), sex (male/female), ethnicity (White UK/Black/South Asian/Other) and having free school meals (yes/no). Residential neighborhood disadvantage considered a potential confounder and operationalized as the 2015 relative income deprivation index categorized into quintiles based on the London distribution for the LSOA in which the home address was located.	Absolute exposure to fast-food restaurants or convenience stores in the home, school, or combined home and school neighborhoods was not associated with any of the outcomes. Relative exposure, which measures the local diversity of the neighborhood food environment, was positively associated with SSB intake. Relative measures of the food environment may better capture the environmental risks for po…	No evidence of an association between absolute exposure to fast-food restaurants and convenience stores around home and school and adolescents' fast-food and SSB intakes. Relative exposure, which measures the local diversity of the neighborhood food environment, was positively associated with SSB intake. Relative measures of the food environment may better capture the environmental risks for poor…	Modifying the local food retail system through increasing diversity in food retailing and reducing the proportion of unhealthy food outlets within the local food environment may be more promising than a simple focus on individual food establishments.	Cross-sectional
Associations between fast food and physical activity environments and adiposity in mid-life: cross-sectional, observational evidence from UK Biobank. Kate E Mason et al. (2018). Lancet Public Health; 3(1):e24-e33. doi: 10.1016/S2468-2667(17)30212-8	2018	Associations between exposure to fast-food outlets and physical activity facilities and adiposity in UK adults.	Adiposity: waist circumference, BMI and body fat percentage measured by bioimpedance.	UK	21 assessment centres In UK between 2006 and 2010.	“Hot/cold fast-food outlet/takeaway” in the UK Ordnance Survey AddressBase Premium database.	Secondary	The UK Biobank: adiposity measurements were made by trained staff using standard procedures.	Objective	Fast-food outlets categorised as “hot/cold fast-food outlet/takeaway.	Unhealthy (fast-food)	Adults	Age 37–73, individuals living within a 25-mile radius of an assessment centre and listed on National Health Service patient registers.	Residential	Street-network distance (in metres) from residential address to the nearest fast-food outlet. Physical activity environment defined as a 1000 m street-network buffer around each individual's place of residence.	1000-m network	Proximity to fast-food outlets; for proximity, individuals categorised as living closer than 500 m, 500–999 m, 1000–1999 m, or at least 2000 m from their nearest fast-food outlet. Density of physical activity facilities (count) and proximity to fast-food outlets were examined separately. Physical activity environment defined as a 1000 m street-network buffer around each individual's place of resi…	Address	Proximity	Road	Proximity	Regression (multilevel), sensitivity analyses, negative control analyses.	Multilevel linear regression models adjusted for potential confounders. Authors also explore whether the associations differ by sex or income. Negative control analyses to analyse possible residual confounding, plus several sensitivity analyses to test the robustness of findings to different model specifications.	Individuals nested in assessment centres.	Individual demographic and socioeconomic variables and several local area characteristics, including area deprivation (Townsend score), urbanicity (urban or non-urban), and neighborhood residential density (count of residential dwellings within a 1000 m street-network buffer of home address, log transformed). Models of the physical activity environment and adiposity adjusted for fast-food proximi…	Strong associations between high densities of physical activity facilities and lower adiposity for adults in mid-life. A weaker associations for access to fast food, but these are likely to be underestimated owing to limitations of the food environment measure.	Increasing access to local physical activity facilities and, possibly, reducing access to fast food close to residential areas has the potential to reduce overweight and obesity at the population level	Policy makers should consider interventions aimed at modifying residential environments to better facilitate healthy lifestyles, but recognising that such an approach might be more effective in some groups than in others.	Cross-sectional
Neighbourhood typologies and associations with body mass index and obesity: A cross-sectional study. M. Hobbs et al. (2018). Preventive Medicine, 111:351-357. doi: 10.1016/j.ypmed.2017.11.024. Epub 2017 Dec 2	2018	Associations between a combined measure of the food and physical activity (PA) environment, BMI (body-mass-index) and obesity.	BMI	England	Yorkshire and Humberside, 2010-2013.	Food outlets and PA facilities sourced from Ordnance Survey Points of Interest (PoI). Parks sourced from Open Street Map.	Secondary	Yorkshire Health Study: BMI was calculated using self-reported height and weight to calculate obesity = BMI ≥ 30.	Subjective	Food outlets were categorised into three groups of (i) large supermarkets, (ii) fast-food outlets and (iii) convenience or other food retail outlets. Fast-food outlets contained the PoI categories of “fast food and takeaway outlets”, “fast food delivery services” and “fish and chip shops”; large supermarket contained “supermarket chains” and convenience and other food outlets contained other food…	Both (various)	Adults	n=22,889, age 18-86 years.	Residential	Neighborhood defined as a 2km radial buffer centered on the postcode.	2km radius	Availability defined for both food and physical activity environment (five environmental variables: large supermarkets, fast-food outlets, convenience or other food retail, PA facilities and parks). The postcode of each participant was geocoded using home postcode. Availability was defined by quartiles of exposure. Results were presented for both individual-level and area-level variables included…	Centroid (geographic, postcode)	Buffer	Euclidean	Count	Regression (linear, logistic), LCA.	Latent class analysis was conducted on five environmental variables (large supermarkets, fast-food outlets, convenience or other food retail, PA facilities and parks) and availability was defined by quartiles of exposure. Linear and logistic regressions were then conducted for BMI and obesity respectively for different neighborhood types. Neighborhood typologies defined as; 'low availability', 'm…	Neighborhood	Age, gender, ethnicity, area-level deprivation, and rural/urban classification.	Specific neighbouhood typologies were associated with BMI and obesity, however, the relationship between the physical environment and obesity remains inconsistent.	The study supports population-level approaches to tackling obesity however neighborhoods contained features that were health-promoting and -constraining. Neighborhoods are not healthy or unhealthy, but are characterised by neighborhood features that are both health-promoting and health-constraining.	Policy should be designed to account for the variety of neighborhood environments through strategies targeting the multidimensional aspects of neighborhood context.	Cross-sectional
Investigating the importance of the local food environment for fruit and vegetable intake in older men and women in 20 UK towns: a cross-sectional analysis of two national cohorts using novel methods. S. Hawkesworth et al. (2018). International Journal of Behavioral Nutrition and Physical Activity, 18;14(1):128. doi:10.1186/s12966-017-0581-0	2017	Association between multiple dimensions of neighborhood food environments (captured by fine-detail, foot-based environmental audits and secondary data) and self-reported frequency of fruit and vegetable intake.	F&V intake	UK	20 British towns	A neighborhood environment audit tool (OPECR - Older People’s Environments and CVD Risk tool).	Primary	Two nationally representative cohorts in the UK: the British Regional Heart Study and the British Women's Heart and Health Study.	Subjective	“Independent convenience/general stores”, “Small supermarkets” and “Large supermarkets with parking”, fast-food.	Both (supermarket, convenience)	Elderly	n=2007 (1,124 men and 883 women), age 69-92 years.	Retail	LSOA/DZ	NA	Main exposures of interest were: 1. Density of stores per km2 summed across and standardised by LSOA/DZ, including a) the density of shops selling fruit and vegetables [“No shops” (0 shops per km2), “Fewer shops” (0 < shops per km2 < 3.5), “More shops” (3.5 ≥ shops per km2)] and b) the density of fast food restaurants [“No fast food outlets” (0 fast food outlets per km2), “Fewer fast food outlets…	NA	NA	NA	Density, diversity, presence	Regression (multilevel), LCA.	For each area-level exposure of interest (density of shops selling fruit and vegetables, density of fast food outlets, diversity of food retail environment, food marketing environment, road and path quality score, transport provision, area income, street connectivity and population density) sequentially adjusted multilevel ordinal logistic regression models were fitted. In addition, for variables…	LSOA/DZ	Sex, age, adult social class, long-standing illness, disability or infirmity and country.	No consistent evidence for an association between fruit and vegetable consumption and a range of other food environment domains. For individuals who did not own a car a more diverse retail environment was associated with higher fruit and vegetable consumption. There was also an inverse association between area deprivation and fruit and vegetable consumption.	Older people are less influenced by physical characteristics of neighborhood food environments than is suggested in the literature. The association between area income deprivation and diet may be capturing an important social aspect of neighborhoods that influence food intake in older adults and warrants further research. The neighborhood food environment could play an important role in shaping i…	Initiatives such as the WHO Age Friendly Cities recognise the importance of the urban environment for health in older age, and policies that can modify the food environment (such as restricting take away outlets) have received considerable interest despite the limitations of the current evidence base.	Cross-sectional
Deprivation and healthy food access, cost and availability: a cross-sectional study. S. Williamson et al. (2017). J Hum Nutr Diet, 30(6):791-799. doi:10.1111/jhn.12489. Epub 2017 Jun 13.	2017	Differences with respect to healthy food access, cost and availability between areas of contrasting deprivation.	Deprivation	England	Plymouth: two of the most (St Budeauxand Honicknowl) and two of the least (Plymstock Dunstone and Plympton St Mary) deprived wards in Plymouth grouped to form two areas of contrasting deprivation.	Local Authority databases, Google Maps, Yell.com, websites of major food retailers and symbol groups (e.g. Premier).	Both	Healthy food basket (HFB) surveys were conducted (n = 32) to compare the cost and availability of 28 healthy food items between the more and less deprived areas.	Objective	Superstores (25–60 000 square feet), supermarkets (3–25 000 square feet) and convenience stores (<3000 square feet), as deﬁned in the UK by the Institute of Grocery Distribution (IGD) as defined in the UK by the Institute of Grocery Distribution (IGD).	Both (supermarket, convenience)	Elderly	n=32	Retail	500-m geographical buffer zones around food retail outlets (FROs) of the ward boundaries.	500-m network	500-m geographical buffer zones around shops. Areas outside of these buffer zones were considered to have poor physical access, by foot, to food retail provision. 500m was considered to be a reasonable distance to travel to FROs by foot and thus FROs within 500 m of the ward boundaries were included in the study because residents on ward boundary edges would still have access to these FROs. ﻿All …	Address	Buffer	Road	NA	Various statistical tests.	Food retail outlets (FROs) (n = 38) were identified and mapped using Geographic Information Systems to assess 'physical access', by foot, to food retail provision. Healthy food basket (HFB) surveys were conducted (n = 32) to compare the cost and availability of 28 healthy food items between the more and less deprived areas. Data analysis conducted by deprivation level (more-deprived, less-deprive…	Neighborhood	NA	Within areas of poor access, local data show that more households in the more-deprived areas did not have access to a car or van compared households to in the less-deprived areas. The more-deprived areas contained more convenience stores and fewer supermarkets than the less-deprived areas. Availability was lower in the more-deprived areas compared to the less-deprived areas.	Differences were found with respect to healthy food access, cost and availability in areas of contrasting deprivation. These appeared to be related to FRO type rather than deprivation alone.	Future interventions to improve the access to, as well as the cost and availability of, healthy food should concentrate upon the more deprived communities.	Cross-sectional
The Local Food Environment and Fruit and Vegetable Intake: A Geographically Weighted Regression Approach in the ORiEL Study. Ch. Clary et al. (2016). American Journal of Epidemiology, 184(11):837-846. doi:10.1093/aje/kww073. Epub 2016 Nov 16.	2016	Associations between different specifications of the residential food environment (absolute and relative measures of exposure) and dietary behaviors defined as vegetable intake.	F&V intake	England	London: Hackney, Tower Hamlets, Newham, and Barking and Dagenham.	Ordnance Survey, Southampton, United Kingdom. A sample was validated against concurrent data from Google Street View (Google Inc., Mountain View, California) and Bing Maps StreetSide (Microsoft, Redmond, Washington).	Secondary	The Olympic Regeneration in East London (ORiEL) Study: articipants were asked 2 questions about their average daily portions (handful-size amounts) of fruit and vegetable intake.	Subjective	7 food outlet categories. Healthy outlets: chain supermarkets, independent supermarkets, fruit and vegetable shops, and ethnic supermarkets. Unhealthy outlets: convenience stores, fast-food chains, and independent fast-food restaurants. Other, including entertainment or sport focused food retailers, and private food businesses (cinemas, theatres, leisure activities, sports clubs, sports centers N…	Both (various)	Adults	n= 969	Residential	7% of the nearest observations at the address level.	Adaptive bandwidth using 7% of the nearest observations.	Absolute densities of healthy and unhealthy outlets, taken separately, and as a relative measure (proportion of total outlets classified as healthy). Density estimates were computed for raster cells of a 30-m size, with a quartic function and an adaptive bandwidth using 7% of the nearest observations. Several sizes of adaptive bandwidth were tested: 1%, 3%, 5%, 7%, and 10% of the nearest observat…	Address	Kernel	Euclidean	Density, proportion	Regression (linear, spatial), GWR.	Geographically weighted local modelling (GWR) alongside global modelling (ordinary least squares). ﻿AICc values, reported for both global regression and GWR models, were used to compare the performance of the models. ﻿Spatial autocorrelation of standardized residuals was checked for both global and GWR models using Moran’s I. Spatial weights were row-standardized and Euclidean inverse distance-ba…	Individual	Age, sex, marital status, ethnic origin, highest qualification based on National Vocational Qualification level, neighborhood deprivation based on the “income deprivation” score of the Index of Multiple Deprivation 2010. A proxy for the “time spent in the neighborhood” variable, termed time budget (low, intermediate, high, or other) and derived from employment status and working hours, e.g. indiv…	Overall, local models performed better than global models (lower Akaike information criterion). Locally estimated coefficients varied across space, regardless of the type of exposure measure, although changes of sign were observed only when absolute measures were used. Despite findings from global models showing significant associations between the relative measure and fruit and vegetable intake …	Greater consideration of relative measures of exposure is required, consistent with mounting evidence of association between relative measures of exposure and various health outcomes in the United States (e.g., using the Retail Food Environment Index), Australia, and Canada.	More research on the relative contributions of absolute and relative measures of exposure is needed in order to guide efficient contextual policy responses to unhealthy dietary behaviors.	Cross-sectional
How different data sources and definitions of neighbourhood influence the association between food outlet availability and body mass index: a cross-sectional study. Matthew Hobbs et al. (2017). Perspect Public Health, 137(3):158-161. doi:10.1177/1757913916650916. Epub 2016 Jun 9.	2017	The impact of using different definitions of neighborhood and data sets on associations between food outlet availability within the environment and BMI.	BMI	England	Yorkshire: Rotherham LA.	Data on the food environment was obtained from two sources: (1) the UK Ordnance Survey PoI dataset and (2) Rotherham LA.	Secondary	Individual-level data from the Yorkshire Health Study (YHS) which offers a large range of self-reported health-related information such as height and weight.	Subjective	(1) Supermarkets, (2) takeaways and (3) other food retail outlets (such as petrol stations and convenience stores selling food).	Both (various)	Adults	n = 4,723	Residential	An 800-m and a 2,000-m radial buffers around the geocoded home locations, plus neighborhood defined by identifying which LSOA an individual resided in.	800-m and 2,000-m radius	A count of food outlets per buffer (800 m and 2,000 m) and density per LSOA (km2) was computed. LSOA sizes (km2) were obtained from the 2011 Population Census. Home addresses were geocoded based on postcode. Food outlets falling within buffers and LSOAs were identified, counted and joined within ArcGIS based on a unique identifier in both the environment data set and YHS data set to provide a uni…	Postcode (centroid)	Buffer	Euclidean	Count, density	Regression (linear, multilevel).	Single-level linear regression (β, 95% confidence interval (CI)) was used to assess the association between radial buffers and BMI. A multilevel modelling (MLM) framework accounted for the hierarchical data structure when people were nested within administrative areas (LSOA). Linear MLM were used to identify how LSOAs were associated with BMI. Both models adjusted for both individual- and neighbo…	Individuals nested within LSOA.	Age, gender, ethnicity, rural or urban status (local government classification) and area-level socioeconomic status (IMD).	Descriptive statistics showed differences in the number of food outlets, particularly other food retail outlets between different data sets and definitions of neighborhood. Despite these differences, across both different definitions of neighborhood and data sets, there was very little difference in size of associations between food outlets and BMI.	There is little change in size and direction of associations across different definitions of neighborhood and data sets. Other than for supermarkets, different definitions of neighborhood are broadly inconsequential in changing statistical inference.	It may be difficult to achieve an accurate and standardised definition of neighborhood within environmental research, particularly given the nature of individual behaviours. ﻿Researchers should use the local context and problem being investigated to inform the most appropriate definition of neighborhood and dataset used.	Cross-sectional
Does neighbourhood fast-food outlet exposure amplify inequalities in diet and obesity? A cross-sectional study. T. Burgoine et al. (2016). Clin Nutr, 103(6):1540-7.doi: 10.3945/ajcn.115.128132. Epub 2016 May 11.	2016	To test whether observed differences in fast-food consumption and obesity by fast-food outlet exposure are moderated by educational attainment.	FF intake, BMI	England	Cambridgeshire	Data on food outlet locations were sourced from local councils.	Secondary	The Fenland Study: frequency questionnaire (FFQ) to assess the habitual consumption of foods; weight and height were measured by trained researchers.	Both	Fast-food outlets were classified as types of food outlets to which new United Kingdom local planning restrictions are beginning to apply.	Unhealthy (fast-food)	Children	n= 5,958, age 29-62	Residential and work combined.	1-mile straight-line radius (circular) buffers, centered on home and work addresses.	1-mile radius	The numbers of fast-food outlets and supermarkets summed within neighborhoods.	Address	Buffer	Euclidean	Count	Regression (linear, logistic)	Educational attainment–stratified regression models (linear) were used to estimate the food- frequency questionnaire–derived consumption of energy-dense “fast foods” (g/d) typically sold in fast-food restaurants and measured body mass index (BMI; in kg/m2) across geographic information system–derived home and work fast-food exposure quartiles. Logistic regression were used to estimate the odds of…	Individual	Age, sex, highest educational attainment, household income, combined home and work exposure to supermarkets (counts), total energy intake derived from FFQ data (kJ/d; for fast-food consumption models only), physical activity energy expenditure (kJ/kg per day), and smoking status (for BMI and obesity models only).	Those of a lower SES consumed consistently more fast foods, tended to have higher body weights, and were more likely to be obese. The association between exposure to fast-food outlets and obesity was most pronounced for persons of lower SES. The combination of low SES and high fast-food outlet exposure amplified the odds of obesity.	Those who were most educated consumed the least at all levels of exposure.	Findings may hold implications for health inequalities and therefore the development of public health policy. Government policies to regulate neighborhood fast-food outlet exposure might succeed in improving diets and health.	Cross-sectional
Greater access to fast food outlets is associated with poorer bone health in young children. Ch. Vogel et al. (2016). Osteoporos Int., 27(3):1011–1019. doi:10.1007/s00198-015-3340-6	2016	The relationship between residential neighborhood food environment and bone mineral density, BMD, and bone mineral content, BMC, at birth and four and/or six years.	BMC, BMD	England	Hampshire: Southampton, Eastleigh, Fareham, Gosport, Havant, Portsmouth.	Store information obtained from council Food Safety Registers and on-line business directories (yellow-pages and yell.com).	Secondary	The Southampton Women’s Survey (SWS): women’s dietary behaviours over the preceding three months were assessed using a 100-item food frequency questionnaire. Women’s height and weight measurements were taken by trained research nurses and were used to characterise each woman’s body mass index (BMI). ﻿﻿Within two weeks of birth, infants underwent a dual-energy X-ray absorptiometry (DXA); at four y…	Both	Supermarkets, healthy specialty stores (greengrocers, health food stores, farm shops and butchers) and fast food outlets (fast food chains and takeaway outlets). Fast food chains and takeaway outlets were grouped as ‘fast food outlets’, and greengrocers, health food stores, farm shops and butchers were grouped as ‘healthy speciality stores’.	Both (supermarket, speciality stores and fast-food)	Children and infants	n=1,107 (585 boys and 522 girls).	NA	Residential neighborhood defined as LSOA.	NA	Food outlets within the boundary of each participant's neighborhood were used to derive three measures of the food environment: the counts of fast-food outlets, healthy speciality stores and supermarkets. The definition of residential neighborhood applied in this study was LSOA.	NA	NA	NA	Count	Regression (linear), sensitivity analyses.	Linear regression analysis was used to assess the relationship between the outcome measures: i) BMD and ii) BMC and the predictor variables: i) fast food outlets, ii) healthy speciality stores and iii) supermarkets. Sensitivity analyses involved comparing regression models for the total sample with those of the subset of participants who had not moved neighborhood since the initial survey accordi…	LSOA	Child’s gender, level of neighborhood deprivation, maternal smoking status, maternal physical activity, maternal dietary quality and maternal BMI, plus additional confounders for BMC and BMD models.	Greater neighborhood access to fast-food outlets was associated with lower bone mass among infants, while greater access to healthy speciality stores was associated with higher bone mass at 4 years. Little evidence that exposure to supermarkets within a child’s home neighborhood related to their bone mass or density.	The neighborhood food environment pregnant mothers and young children are exposed to may effect bone development during early childhood.	Action to reduce access to fast food outlets could have benefits for childhood development and long term bone health.	Cross-sectional
Area deprivation and the food environment over time: A repeated cross-sectional study on takeaway outlet density and supermarket presence in Norfolk, UK, 1990–2008. E.R. Macguire et al. (2015). Health & Place, 33:142-7. doi:10.1016/j.healthplace.2015.02.012. Epub 2015 Apr 2.	2015	﻿To assess the area-level density of takeaway food outlets and presence of supermarkets with respect to deprivation over time in one area of the UK, and to examine deprivation-specific food environment stability in the same neighborhoods over time.	Foodscape	England	Norfolk	Data on food retail outlet locations collected from Yellow Pages telephone directories.	Secondary	NA	NA	Eight retailers: Tesco, Sainsbury׳s, ASDA, Morrisons, Waitrose, Somerfield, Co-operative, Safeway. Examples of takeaway food outlets included fried chicken, fish and chip, pizza or kebab shops, Indian and Chinese takeaways, McDonalds, Burger King, KFC, Wimpy, and did not include cafes, full service restaurants, drinking establishments and shops.	Both (supermarket, convenience)	NA	NA	Retail	Electoral ward boundaries for Norfolk.	NA	Counts of food outlets by ward standardised per 10,000 persons (mean outlet density per 10,000 persons). ﻿Since, ﻿majority of electoral wards contained no supermarkets, the presence of any supermarket within each ward was coded into a binary variable (absent/present).Wards were divided into tertiles of deprivation using the 2001 Townsend index (1¼least deprived, 3¼most deprived).	NA	NA	NA	Density, presence	One-way repeated measures analysis of variance (RMANOVA). Spearman׳s rank correlation analysis. Regression (logistic).	Wards were divided into tertiles of deprivation using the 2001 Townsend index (1=least deprived, 3=most deprived). Multiple logistic regression model used to test the association between supermarket presence, deprivation tertile and time. The analysis adjusted for ward population used robust standard errors to control for within-ward clustering. For both takeaway and supermarket outlets, stabilit…	Ward	Ward population	Although supermarket presence did not vary significantly by deprivation tertile, significant differences were observed in the density of takeaway food outlets across deprivation tertiles. Deprived areas had the greatest density of takeaway food outlets, and moreover had the greatest increase in takeaway food outlet density across the study period.	Takeaway food outlet density increased overall, and was significantly higher in more deprived areas at all time points; furthermore, socioeconomic disparities in takeaway food outlet density increased across the study period. Supermarket presence was not associated with area deprivation over time.	Government planning policy may be required to alter current and persisting socioeconomic inequities. ‘Top down’ intervention may be needed to tackle food environment inequity and to reduce UK diet and health inequalities. While a number of English local authorities have implemented or are considering the implementation of policies to regulate the opening of new takeaway food outlets, there are no…	Longitudinal
Associations between exposure to takeaway food outlets, takeaway food consumption, and body weight in Cambridgeshire, UK: population based, cross sectional study. T. Burgoine et al. (2014). BMJ, 13;348:g1464. doi:10.1136/bmj.g1464	2014	Association between environmental exposure to takeaway food outlets, takeaway food consumption, and body weight, while accounting for home, work place, and commuting route environments (transport modes).	BMI, FF intake	England	Cambridgeshire	Takeaway food outlet exposure was derived using data from local authorities.	Secondary	Survey, Fenland Study: self-reported consumption of takeaway type food (g/day; pizza, burgers, fried foods, and chips) using food frequency questionnaires. Participants were weighed and measured by trained researchers.	Both	Detailed takeaway food outlet characteristics, adapted from Lake and colleagues, incl. the following categories: traditional, traditional + delivery/collection option, with seating, with seating + delivery/collection option.	Unhealthy (fast-food)	Adults	n=5,442, age 29-62 years.	Residential, work, routes (home-work) and all the three combined.	Home and work neighborhoods were defined as circular buffers with a 1 mile Euclidean (straight line) radius centred on these addresses. The shortest route between home and work: Various route buffers for walking, cycling and driving and no buffers for bus journeys.	1 mile radius, various route buffers.	Numbers of takeaway food outlets and supermarkets were counted within participants’ neighborhoods as a measure of outlet density; no denominator was necessary because of the standardised buffer size used to define neighborhoods. Commuting routes were modelled according to the shortest distance along the street network between home and work addresses. Participants’ home and work addresses, and foo…	Address	Proximity, buffer	Both	Count	Regression: multiple (for BMI), multinomial logistic (for overweight and obesity); sensitivity analyses.	Multiple linear regression models. Main outcome measures included self-reported consumption of takeaway type food (g/day; pizza, burgers, fried foods, and chips) using food frequency questionnaires, measured body mass index, and cut-offs for body mass index as defined by the World Health Organization. Added interaction terms to test for the moderating effect of sex on exposure-outcome association…	Individual	Age, sex, total household income, and highest educational qualification (as proxies for individual level socioeconomic status); car ownership (as a proxy for mobility beyond the immediate neighborhood); total energy intake (kJ/day, for models of takeaway food consumption only); smoking status, for models of body mass index only; physical activity energy expenditure (kJ/kg per day, for models of b…	Evidence of an environmental contribution to the consumption of takeaway food and body mass index in all exposure domains studied. The strongest and most significant environmental associations were observed when combining the exposures at home, at work and along commuting routes, which is consistent with the notion that behaviours are best understood in the context of the activity space. There wa…	Exposure to takeaway food outlets in home, work, and commuting environments combined was associated with marginally higher consumption of takeaway food, greater body mass index, and greater odds of obesity.	Government strategies to promote healthier diets through planning restrictions for takeaway food could be most effective if focused around the workplace, although environmental change in one setting may lead to behaviour change in another.	Cross-sectional
Characterising Food Environment Exposure at Home, at Work, and along Commuting Journeys Using Data on Adults in the UK. T. Burgoine and P. Monsivais (2013). nt J Behav Nutr Phys Act,10:85. doi: 10.1186/1479-5868-10-85	2013	Foodscape exposure of different types, at home, at work, and along commuting routes for a sample of working adults in Cambridgeshire, UK.	Foodscape	England	Cambridgeshire	﻿Food outlet locations were obtained from local councils and classified by type.	Secondary	﻿Home and work locations, and transport habits were drawn from the Fenland Study. Anthropometric and body composition measures, amongst others, were collected by trained researchers.	Both	Convenience stores, restaurants, supermarkets and takeaway food outlets.	Both (various)	Adults	n=2,696, age 29-60 years.	Residential, work, routes (home-work)	Neighborhoods were defined: 1) using a 1km street network buffer; 2) using a 1 mile Euclidean buffer; 100 and 500 meter buffers around commuting routes for walking/cycling and driving respectively.	1km network, 1 mile radius, 100 and 500m route buffers	Home and work addresses were geocoded based on recorded postcodes. Three domains of food environment: homes, workplaces and home-work commuting routes (the shortest street network distance between home and work, accounting for travel preferences). Density of and proximity to food outlets was characterised at home and work. Food outlet proximity was defined as the street network distance to the ne…	Centroid (geographic, postcode)	Proximity, buffer	Both	Density, proximity, counts	Analysis of variance (ANOVA) , Spearman’s Rank correlation co-efficients.	Analysis of variance (ANOVA) was used to test for significant differences in mean density and proximity exposure estimates between homes and workplaces. Spearman’s Rank correlation co-efficients described the relative relationships between food environment exposures at home, at work, and whilst commuting.	Neighborhood	NA	For all types of food outlet, there are very different foodscapes around homes and workplaces (with overall outlet exposure at work 125% higher), as well as a potentially substantial exposure contribution from commuting routes. On average, work and commuting environments each contributed to foodscape exposure at least equally to residential neighborhoods, which only accounted for roughly 30% of t…	﻿Relying solely on residential neighborhood characterisation greatly underestimated total foodscape exposure in this sample, with levels of home exposure unrelated to levels of away from home exposure. Such misestimation is likely to be expressed in analyses as attenuated parameter estimates, suggesting a minimal ‘environmental’ contribution to outcomes of interest.	﻿The importance of food outlets in determining behaviours may be both outlet type and location specific.	Cross-sectional
Does the local food environment around schools affect diet? Longitudinal associations in adolescents attending secondary schools in East London. D. Smith et al. (2013). BMC Public Health, 13(70). doi: 10.1186/1471-2458-13-70	2013	To assess how the retail food environment around schools may have changed over four years in a relatively deprived area of the UK and to determine whether the food environment near secondary schools has any influence on adolescent diets.	Diet	England	London: Newham, Hackney and Tower Hamlets.	﻿Data on the local food environment were collated from telephone directory listings archived at the Tower Hamlets Local History Library and Archives.	Secondary	﻿Adolescent self-reported data in the Research with East London Adolescents: Community Health Survey (RELACHS).	Subjective	Grocer, takeaway	Both (greengrocer, fast-food)	Teenagers	n=757; age 11–12 years old (Year 7) at baseline in 2001.	School	400-m and 800-m road network distance from the schools.	400m and 800m network	Distance from school to food retail outlets and counts of outlets near schools: Number (counts), minimum and median distances to food outlets within 400 m and 800 m of the school location. The geographic x y coordinates of each postcode were attached to all food outlets using look-up tables available online from UK Borders. ﻿Schools were entered into the GIS using the same method of attaching x y…	Centroid (geographic, postcode)	Proximity, buffer	Road	Proximity, count, median distance	Regression (linear)	﻿Network analysis in a Geographic Information System (GIS) ascertained the number, minimum and median distances to food outlets within 400 m and 800 m of the school location. Adjusted associations between distance from school to food retail outlets, counts of outlets near schools and diet scores were assessed using longitudinal (2001–2005 n=757) approaches. Bivariate relationships between measure…	Individual, and individuals clustered by school.	Age, gender and FSM eligibility.	Between 2001 and 2005 the number of takeaways and grocers/convenience stores within 400 m of schools increased, with many more grocers reported within 800 m of schools in 2005 (p< 0.001). Longitudinal analyses showed a decrease of the mean healthy (-1.12, se 0.12) and unhealthy (-0.48, se 0.16) diet scores. There were significant positive relationships between the distances travelled to grocers a…	The local food environment around secondary schools may influence adolescent diet, though effects were small. Marginal significant relationships between proximity and diet, suggesting that adolescents have healthier diets when their schools are located further from retail food outlets regardless of type.	Consideration should be given to the types of foods available in food outlets. Data on individual foods purchased in all shop formats may clarify the frequent, overly simple classification of grocers as ‘healthy’.	Longitudinal
The food retail environment in school neighbourhoods and its relation to lunchtime eating behaviours in youth from three countries. M. Hérouxa and I. Janssen (2012). Health & Place, 18(6):1240-7. doi:10.1016/j.healthplace.2012.09.004. Epub 2012 Sep 15.	2012	The relation between the chain food retail environment surrounding schools, youths' lunchtime eating behavior, and youths' obesity levels across three countries, Canada, Scotland and the US.	Adiposity, diet	Scotland	Canada, Scotland and the US.	Yellow Pages directories.	Secondary	﻿Lunchtime eating behaviors, weight, and height were self-reported.	Subjective	Convenience stores, chain fast food restaurants, and chain cafés (including sub/sandwich shops and donut/coffee shops).	Unhealthy (fast-food, convenience)	Children	n=26,778, age 13-15, 687 schools.	School	1 km circular buffer around schools.	1-km radius	The density (number) of convenience stores, chain fast food restaurants, and chain cafe´ s within 1 km of each school was measured. For the purpose of the analyses, 4 categories were created for each food retailer type (total, convenience stores, fast food, and cafe´s): 0 stores located within 1 km, 1–2 stores, 3–4 stores (collapsed), and 5 or more stores (collapsed).	Address	Buffer	Euclidean	Counts	Regression (multilevel).	Multilevel models were used because both individual-level variables (e.g., the covariates) and area-level variables (e.g., the food retailer variables) were being studied and because it allowed to adjust the error estimates for the clustered nature of the data (e.g., participants were clustered within schools). Cross-national differences in these relationships were explored. The prevalence of stu…	Individuals nested within schools.	Sex, grade, and family affluence. Physical activity was not included as a covariate because it is not associated with the food retailer exposure variable and thus does not meet the criteria for confounding.	Although the density of chain food retailers was highest in the US, fewer American students (2.6%) routinely ate their lunch at a food retailer during the school week than did Canadian (7.7%) and Scottish (43.7%) students. The density of chain food retailers was associated with eating lunch at a food retailer in Canada only whereby students attending schools with 1-2, 3-4, and 5+ chain food retai…	The cross-national differences in the association between the food retail environment and eating behaviors may be explained by several cultural, behavioral, and/or environmental differences. No relationships were observed with BMI status in any of the three countries.	The study has potential to provide guidance regarding international policy development and action. Findings suggest that policies aimed at improving the food retail environment surrounding schools may distinctly benefit the eating behavior of Canadian students.	Cross-sectional
Food outlet availability, deprivation and obesity in a multi-ethnic sample of pregnant women in Bradford, UK. L.K. Fraser et al. (2012). Soc Sci Med., 75(6):1048-56. doi:10.1016/j.socscimed.2012.04.041. Epub 2012 May 30	2012	Associations between food outlet location, deprivation, weight status and ethnicity.	Adiposity (weight status) and small area based deprivation.	England	Bradford: five contiguous inner city wards.	Food outlet details were obtained from two sources: the Bradford Metropolitan District Council’s list of food outlets for health and hygiene purposes, and the Bradford Yellow Pages (index of local businesses).	Secondary	Individual data were from participants in the Born in Bradford Study. These data included age, ethnicity, height, weight at booking of pregnancy and weight at 28 weeks of pregnancy. Weight at first ante-natal clinic visit (Booking weight) was used as an indicator of pre-pregnancy weight. This weight, along with height, was used to calculate Body Mass Index (BMI) at booking.	Both	﻿The food outlets were classified as fast food or ‘other eating out’. The other food outlets were separated into supermarkets, specialist food shops which sold a particular food group (e.g. butcher or baker) and retail shops which were smaller shops selling food e.g. convenience stores.	Both (various)	Adults: pregnant women	n=1,198	Residential, retail	1. Euclidean distance to nearest food outlet; 2. a 250m, 500m and 1000m radius of the individual's residential postcode; 3. SOA; 4. buffers of 250, 500m and 1000m of fast-food clusters.	250m, 500m and 1000m radius	Four measures of food access: 1. Euclidean distance to nearest food outlet; 2. the number of outlets within each food outlet category within thresholds of the individual's residential postcode; 3. the number (density) of food outlets of each category in each SOA; 4. buffers around fast-food clusters defined as postcode areas in which there were 3 or more fast food outlets.	Centroid (geographic, postcode)	Proximity, buffer	Euclidean	Proximity, count, density	Univariable generalised estimating equation (GEE) models.	The centroid of the postcode for each food outlet was converted to XY coordinates (using ArcGIS v9.3) in order to allocate each outlet to a Census Output Area (OA) and lower Super Output Area (SOA). Further analyses of the fast food outlets were undertaken where clusters of fast food outlets within the study area were identified. A cluster was defined as postcode areas in which there were 3 or mo…	Individual plus clustering at SOA level.	Age and deprivation score.	More than 95% of all participants lived within 500m of a fast food outlet. Women in higher areas of deprivation had greater access to fast food outlets and to other forms of food shops. Contrary to hypotheses, there was a negative association between BMI and fast food outlet density in close (250m) proximity in the South Asian group. Food outlet availability differs by deprivation and ethnicity. …	More than 95% of participants lived within 500 m of a fast food outlet. South Asian women had greater access to all food stores including fast food outlets than non-South Asian women. Contrary to the obesogenic model, there was a negative association between obesity and fast food outlet density in the South Asian group.	The stronger association between area level deprivation and fast food density than with area level deprivation and obesity argues for more detailed accounts of the obesogenic environment that include measures of individual behaviour.	Cross-sectional
Fast food and obesity: a spatial analysis in a large United Kingdom population of children aged 13-15. L.K. Fraser et al. (2012). Am J Prev Med., 42(5):e77-85. doi:10.1016/j.amepre.2012.02.007	2012	The relationship between fast-food consumption and obesity as well as the relationship between fast-food outlet access and consumption in a cohort of United Kingdom teenagers.	Adiposity (﻿the body fat percentage), diet.	England	Southwest England, around the city of Bristol.	﻿Ordnance Survey “points of interest” database.	Secondary	Participants data obtained from the Avon Longitudinal Study of Parents and Children (ALSPAC) - a birth cohort study. Consumption data were collected from the food frequency questionnaires completed by mother (or caretaker) when the participant was aged 13 years. The data used from this caretaker questionnaire came from the question: How often does s/he eat in a fast food restaurant? ﻿﻿The height …	Both	﻿Abroad defınition of fast-food outlets was used to allow the inclusion of all local outlets as well as national and international franchises.	Unhealthy (fast-food)	Teenagers	n=4,827 participants (48.8% male) who attended the focus clinic at age 13 years or completed the questionnaire at age 13 years and were still resident in the former Avon region. Height and weight data at age 13 years were available on 4,768 children and fast-food consumption data on 4,022 children. Height and weight data were only available for 3,805 of these participants at age 15 years.	Residential	1-km network buffer of the participant's residence.	1-km network	Accessibility score of the number of fast-food outlets within a 1-km network buffer of the participant's residence; ﻿this score weights the food outlets in relation to their distance from the participant’s residence.	Centroid (geographic, postcode)	Buffer	Road	Count	Regression (GWR)	Geographically weighted regression was used to assess the relationships between fast-food consumption at age 13 years and weight status at ages 13 and 15 years [the relationship between the anthropometric outcome variables at age 15 years (BMI SD score/body fat percentage/obesity—the dependent variables) and fast-food consumption (the independent variable) at age 13 years], and separately between…	Individual	Models with anthropometric outcome variables: deprivation, gender, and physical activity levels. Accessibility score model: deprivation, gender, physical activity levels, and an interaction between accessibility score and deprivation.	The consumption of fast food was associated with a higher BMI SD score (β=0.08, 95% CI=0.03, 0.14); higher body fat percentage (β=2.06, 95% CI=1.33, 2.79); and increased odds of being obese (OR=1.23, 95% CI=1.02, 1.49). All these relationships were stationary and did not vary over space in the study area. The relationship between the accessibility of outlets and consumption did vary over space, w…	The relationship between fast-food accessibility and consumption varied over the study area (the spatial variation in the effect of accessibility to fast-food outlets and consumption may explain some of the inconsistent results from previous studies).	Targeted rather than blanket restrictions on the location of fast-food outlets may be beneficial in reducing consumption as the present study has shown that the relationship between accessibility and consumption varied over space.	Cross-sectional
Assessing the obesogenic environment of North East England. T. Burgoine et al. (2011). Health Place, 17(3):738-47. doi:10.1016/j.healthplace.2011.01.011. Epub 2011 Mar 29.	2011	The influence of the environment (defined as 'walkability', food availability and deprivation), alongside individual factors, on Body Mass Index (BMI) and fruit and vegetable consumption.	BMI, F&V intake.	England	North East England	2007 Yellow Pages, yell.com.	Secondary	﻿Health Survey for England (HSE).	Subjective	Food outlets were classified as either ‘food to be consumed out of the home’ (‘pizza delivery and takeaway’, ‘takeaway’ and ‘restaurant’ Yellow Pages categories combined) or ‘food bought out of the home’ (‘supermarkets’ and ‘greengrocers and convenience stores’ Yellow Pages classifications combined) based on the likely site of preparation/consumption in of the food.	Both (various)	Teenagers	n=893, aged 16+ over 3 years (2003, 2004, 2005).	Residential	MSOA	Residential density, street connectivity, land use mix, food available to purchase and consume out of the home, social class, urban/rural, index of multiple deprivation, perceived vandalism and access to shops, consumption of fruit and vegetables, age, sex and ethnicity.	Obesogenic indices included the availability of food to consume within and outside of the home, residential density, street connectivity and land use mix (the latter three being measures of walkability). Number of food outlets aggregated at the Middle Super Output Area (MSOA) level; quintile scores at the MSOA were subsequently attributed to each of the LSOAs contained within them. The number of …	NA	NA	NA	Density	Regression (logistic), chi-square and ANOVA, correlation analysis.	﻿Correlation analysis was used to examine the relationship between environmental indices. For obesity overweight as an outcome variable, logistic multinomial regression was used to examine all potential determinants, and environmental and individual level determinants separately. Urban/ rural status was included into the models as an independent variable. Furthermore, correlation, chi-square and …	Individual, MSOA	Residential density, street connectivity, land use mix, food available to purchase and consume out of the home, social class, urban/rural, index of multiple deprivation, perceived vandalism and access to shops, consumption of fruit and vegetables, age, sex and ethnicity.	Few elements of both walkability and food availability are significantly associated with BMI and fruit and vegetable intake.	A multi-faceted approach should be taken in order to tackle current levels of obesity. Individual level factors such as age and gender may hold a much stronger influence on our energy balance than environment.	The obesity epidemic cannot be subdued by addressing the physical or built environment alone. Attention needs to be turned against this growing misconception to fully understand the way that each individual chooses to behave within, interact with and react to, the diverse range of environments.	Cross-sectional
The association between the geography of fast food outlets and childhood obesity rates in Leeds, UK. L.K. Fraser et al. (2010). Health Place, 16(6):1124-8. doi:10.1016/j.healthplace.2010.07.003. Epub 2010 Jul 23.	2010	The association between childhood overweight and obesity and the density and proximity of fast food outlets in relation to the child's residential postcode.	Adiposity	England	Leeds	The data on number and location of FF outlets were obtained from the Leeds city council health and hygiene website (Leeds City Council, 2008) and this was cross checked with the online yellow pages (YELL, 2008).	Secondary	Height, weight, age, gender and postcode data on children aged 3–14 years who lived within the Leeds metropolitan boundaries were collated from three separate data sources: TRENDS study, the Rugby League & Athletic Development Scheme (RADS) study and Primary Care Trusts (PCT) routinely collected data. In the TRENDS and the RADS studies measurements were taken by trained staff using validated equi…	Objective	The definition used for fast food (FF) in this study is “food purchased in self-service or carry-out eating places without waitress service” (French et al., 2000).	Unhealthy (fast-food)	Children	n=33,594, age 3-14 years.	Residential	The straight line distance from each child’s home address (postcode centroid) to the nearest FF outlet. For density analysis, neighborhood defined as SOA.	NA	The number of fast food outlets per area (SOA) and the distance to the nearest fast food outlet from the child's home address.	Centroid (geographic, postcode)	Proximity, buffer	Euclidean	Proximity, density	Pearson’s correlation, generalised estimating equations (GEE).	Simple Pearson’s correlation to assess the relationship between the deprivation score and number of FF outlets and the distance to nearest FF outlet were undertaken. Generalised estimating equations (GEE) were used to estimate population-averaged effects whilst accounting for the dependence of the children within each SOA (clustering). Density and proximity models were run for each outcome (obese…	Individuals nested in SOA	Age, gender, deprivation score.	Positive relationship between the density of fast food outlets per area and the obesity status of children (also when controlled for deprivation). There is also a significant association between fast food outlet density and areas of higher deprivation. However, there was no association between distance to the nearest fast food outlet and child obesity.	There is a positive relationship between the density of fast food outlets per area and the obesity status of children in Leeds. There is also a significant association between fast food outlet density and areas of higher deprivation.	Public health professionals need to consider using this information to educate those who grant licences and approve planning for FF establishments, especially in areas of high deprivation. These bodies should be aware of the potential detrimental effect of the health of the population by allowing the building of more fast food outlets.	Cross-sectional
Neighbourhood food environment and area deprivation: spatial accessibility to grocery stores selling fresh fruit and vegetables in urban and rural settings. D.M. Smith et al. (2010). Int J Epidemiol, 39(1):277-84. doi:10.1093/ije/dyp221. Epub 2009 Jun 2.	2010	Associations between quintiles of neighborhood deprivation and median travel time to stores selling fruits and vegetables in four environmental settings in Scotland, UK.	Deprivation	Scotland	Full range of environmental settings across the country, and included islands, rural areas, smaller towns and urban centers.	Variety of secondary sources. Data on the street address and postcode of grocery stores selling food for home consumption (excluding takeaway/fast-food and coffee shop outlets) were initially obtained from industry (Institute of Grocery Distribution) and commercial sources (Marketscan and Catalist). These data were supplemented using the company websites of the major Scottish multiple retailers (…	Both	NA	NA	466 unique retail facilities were identified, including both permanent and mobile/non-permanent locations such as farmers’ market stalls.	Healthy (various)	NA	NA	Residential	Travel time between the population-weighted centroid of each of the 205 data zones in the study and the closest store.	NA	Spatial accessibility, as measured by network travel times (the use of a road-based network distance rather than straight-line distance between the centroids and stores). The shortest travel time from each population-weighted centroid to any store; vehicle travel time to the nearest store and nearest ‘large’ store that stocked any of the defined fresh produce (large stores were defined as outlets…	Centroid (population-weighted, data zone)	Proximity	Road	NA	Spearman's rank order correlations	Spatial accessibility, as measured by network travel times, to 457 grocery stores located in 205 neighborhoods in four environmental settings (island, rural, small town and urban) in Scotland was calculated using Geographical Information Systems. The distribution of accessibility by neighborhood deprivation in each of these four settings was investigated. The median travel time to each store was …	DZ	NA	﻿Overall, the most deprived neighborhoods had the best access to grocery stores and grocery stores selling fresh produce. Stratified analysis by environmental setting suggests that the least deprived compared with the most deprived urban neighborhoods have greater accessibility to grocery stores than their counterparts in island, rural and small town locations. Access to fresh produce is better i…	The assumption of a universal 'deprivation amplification' hypothesis in studies of the neighborhood food environment may be misguided. Associations between neighborhood deprivation and grocery store accessibility vary by environmental setting. Even though the most disadvantaged urban neighborhoods have better access to stores selling a range of fresh produce, residents of deprived neighborhoods i…	Theories and policies aimed at understanding and rectifying spatial inequalities in the distribution of neighborhood exposures for poor diet need to be context specific. In Scotland, polices and interventions targeted at more rural and remote communities may help reduce spatial inequalities in diet and diet-related chronic diseases. Current policy initiatives such as the new ‘Healthy Start’ welfa…	Cross-sectional
Neighbourhood typology based on virtual audit of environmental obesogenic characteristics. T. Feuillet et al. (2016). Obes Rev, 17 Suppl 1:19-30. doi:10.1111/obr.12378.	2016	To build typology of neighborhoods and to identify similar/dissimilar neighborhoods, regardless of region.	NA	UK (Greater London)	Belgium, France, Hungary, the Netherlands and the UK.	International virtual audit dataset.	Primary	﻿SES levels were derived from the most recent income data national censuses available.	Objective	Grocery stores, supermarkets, local shop, street food market, convenience stores, on-street vendors, restaurant, fast-food, take away, café/bar.	Both (various)	Adults	NA	Residential	Small-scale local administrative neighborhoods; for Budapest and suburbs, 1 km2 areas were chosen to represent neighborhoods.	NA	Built environmental features were aggregated from street segment to the neighborhood level by taking the percentage of street segments in each neighborhood that contained them.	NA	NA	NA	Proportion	Correlation, Fisher test, t-test, multiple factor analysis, hierarchical clustering.	A GSV-based virtual audit tool was developed to assess potential obesogenic environmental characteristics and used in 59 neighborhoods in five European urban regions. Multiple factor analysis and hierarchical clustering on principal components were used to build a typology of neighborhoods and to identify similar/dissimilar neighborhoods, regardless of region. The neighborhood sampling sought to …	Neighborhood	The neighborhood sampling sought to include a mix of environmental contexts based on residential density and neighborhood socioeconomic status (SES).	Four neighborhood clusters emerged, which differed in terms of food environment, recreational facilities and active mobility features, i.e. the three indicators derived from factor analysis. Clusters were unequally distributed across urban regions.	In some clusters, features co‐exist that are potentially obesogenic as well as non‐obesogenic. Different obesogenic dimensions of the built environment should be considered together, as counteracting features may exist in the same neighborhood. Multidimensional constructs of the built environment should be targeted rather than isolated features, because these are likely to interact differently in…	Results provide multidimensional constructs of obesogenic characteristics that may help target at-risk neighborhoods more effectively than isolated features. Policymakers should take a comprehensive view of the multiple facets (and their interactions) of local environments.	Cross-sectional
The relationship between unhealthy food sales, socio-economic deprivation and childhood weight status: results of a cross-sectional study in England. S.H. Whilser et al. (2016). Int J Behav Nutr Phys Act, 13:21. doi:10.1186/s12966-016-0345-2.	2016	Associations between sales of unhealthy foods in supermarkets and weight status of children.	Adiposity	England	NA	Data on sales of healthy and unhealthy foods at a leading national UK supermarket chain.	Secondary	The English National Child Measurement Program (NCMP): Height and weight ﻿recorded using standardised anthropometric procedures by trained staff.	Objective	A large supermarket chain comprising 538 stores.	Healthy (supermarket)	Children	Eighteen million loyalty card holders of a large supermarket chain.	Retail	A proximal region delineated around each store (the catchment area of stores) based on Euclidian straight-line distance.	Theissen polygons around stores.	Composite measure – the sale of unhealthy foods as a percentage of total sales for the nine food categories (Unhealthy Foods Sales Percentage -UFSP) for each store divided into quartiles.	Address	Buffer	Euclidean	Proximity	Regression (linear)	﻿Geographical analysis was conducted to link store-based food sales for 537 stores with 6,517 UK Census Areas. Unadjusted associations were examined with error-bar plots and linear regression was used to examine the relationship between the prevalence of overweight and obesity and sales of unhealthy food, while controlling for covariates known to predict weight status in children. Covariates incl…	MSOA	Deprivation, non-white ethnicity, age structure. The Income Deprivation Children Index (IDACI) measures the proportion of children aged up to 16 years living in low income households and was obtained from the UK data service based on 2010 data [19]. Measures of population ethnicity (% non-white), and age structure; % aged under 7 years for models of weight status in Reception children, and % aged…	A statistically significant relationship was identified between the sales of unhealthy foods and the prevalence of overweight and obese children in both age groups (p < 0.01). Of the covariates, area deprivation was positively associated with weight status (p < 0.001). Non-white population (%) was negatively associated (p < 0.001) with overweight and obesity among Reception children, but positive…	A clear association between the sales percentage of unhealthy foods to total sales for the nine food categories (UFSP) within a supermarket and the prevalence of overweight and obesity among both Reception and Year 6 children in the locality. The association was stronger for older children.	Food sales in geographically referenced supermarkets are a valuable source of data for research into the factors that influence the weight of the surrounding population.	Cross-sectional
Methods of measuring associations between the Retail Food Environment and weight status: Importance of classifications and metrics. E. Wilkins and C. Griffiths (2019). SM Popul Health, 8:100404. doi:10.1016/j.ssmph.2019.100404. eCollection 2019 Aug.	2019	Associations between the RFE and weight status using (i) multiple definitions of ‘Fast Food’, ‘Convenience’ and ‘Supermarkets’ and (ii) multiple RFE metrics.	Adiposity	England	Yorkshire and Humberside.	The Points of Interest (POI) dataset for 2011.	Secondary	The Yorkshire Health Study (UK): ﻿Self-reported height and weight to derive outcomes of Body Mass Index and obesity classification.	Subjective	Proprietary classifications within the POI data. These included the POI classifications of ‘restaurants’, ‘supermarkets’, ‘convenience stores and independent supermarkets’, ‘cafes, snack bars and tea rooms’ and ‘fast food and takeaway outlets’ as well as more specialist outlets such as ‘butchers’ and ‘bakeries’. The classifications ‘fast food’, ‘convenience’ and ‘supermarket’ were further divided…	Both (various)	Adults	n = 10,111	Residential	Various network and Euclidean buffers around postcode centroids.	3,200m, 1,600m, 80 m and 400m	The RFE was measured as counts of outlets within buffers. Focus specifically on measures of ‘Fast Food’ within 800 m and 1,600 m buffers (which is the most common construct employed in the literature, 73.5% of studies): 1. Count of ‘Fast Food’ outlets; 2.Count of ‘Fast Food’ outlets per square kilometre; 3. Count of ‘Fast Food’ outlets per 1000 population; 4. Presence/absence of any ‘Fast Food’ o…	Centroid (geographic, postcode)	Buffer	Both	Count, presence	Regression (linear, logistic), sensitivity analyses.	A series of regressions were run, which replicated models commonly used in the literature, both linear and logistic, totalling to 160 separate models. Linear regressions were run to examine associations between each measure of the RFE and BMI (treated as a continuous variable). Corresponding logistic regressions were then run with the binary outcome of obesity (BMI ≥ 30 kg m−2 versus otherwise). …	Individual	Age (continuous), gender (binary), education (4 levels), ethnicity (white/non-white), neighborhood deprivation (5 levels) and urbanicity (urban/rural). Education level was used as a proxy for individual socioeconomic status (SES). Models investigating the impact of outlet definitions additionally controlled for the count of all other outlets within buffers (modelled as quartiles).	Findings from models employing differing definitions for each outlet construct varied notably, both in terms of whether a statistically significant difference was observed, and in terms of the substantive conclusions drawn from the models. Similarly, for investigating RFE metrics, patterns of associations and effect sizes varied substantially. The present findings largely support previous studies…	Both the choice of outlet definition and the choice of RFE metric substantively impacted observed associations with weight status. Different measures of the RFE should not be interpreted synonymously. The specific measures used would need to be considered in the context of the research question and the appropriate statistical frameworks and principles applied.	Findings suggest that the specific aspect of the RFE that is regulated (e.g. the absolute number of outlets versus the relative availability of outlet types) would impact the effectiveness of interventions. Greater attention needs to be paid to RFE metrics moving forward.	Cross-sectional
Open data on health-related neighbourhood features in Great Britain. K. Daras et al. (2019). Sci Data, 6(1):107. doi:10.1038/s41597-019-0114-6.	2019	To develop health related geographic indicators at high spatial resolution for Great Britain to minimise the barriers that researchers and policy makers face in investigating the spatial and environmental determinants of health.	NA	UK	NA	For retail environment, data on roughly half a million retail businesses throughout Great Britain were provided by the Local Data Company (LDC) via the Consumer Data Research Centre (CDRC).	Secondary	‘Understanding Society’ data on self-rated health and wellbeing.	Subjective	Fast food outlets, (plus gambling outlets, pubs/bars/nightclubs, off-licences, tobacconists).	Unhealthy (fast-food)	NA	NA	Residential	The network distance between the population-weighted centroid of each postcode and the coordinates of the nearest service.	NA	Measured network distances for each indicator were aggregated from postcode into an aggregate geography by taking the average of network distances across the postcodes (mean value). The selected geographies for England and Wales were Lower Super Output Area (LSOA), and for Scotland the Data Zones (DZ).	Centroid (population-weighted, postcode)	Proximity	Road	Proximity	Composite score, index, correlation.	Using the network analysis process of Routino, postcode accessibility (km) to each of health-related features were calculated for the whole of Great Britain. 14 measures across three domains: retail environment (fast food outlets, gambling outlets, pubs/bars/nightclubs, off-licences, tobacconists), health services (General Practitioners, pharmacies, dentists, hospitals, leisure centres) and the p…	LSOA/DZ	NA	Distinct urban-rural inequalities were detected, with remote rural regions and inner- city areas identified as urban environments with poor health-related features. While AHAH was not associated to the ecological measures of health patterns, there was some association of AHAH to individual-level measures of wellbeing. There were mixed associations in the relevance of the domain scores to physical…	The most accessible healthy areas are concentrated in the periphery of the urban cores, whilst the least accessible healthy areas are located in the urban cores and the rural areas.	The AHAH input measures and the overall index offer a useful open resource for understanding the accessibility of neighborhoods to 14 health-related features of the built and physical environment. It is one of the most comprehensive sources of small area data within the Health Geography field that is openly available, and its indicators are relevant to policy makers, researchers and the public in…	NA
Is adolescent body mass index and waist circumference associated with the food environments surrounding schools and homes? A longitudinal analysis. M.A. Green et al. (2018). BMC Public Health, 18(1):482. doi:10.1186/s12889-018-5383-z.	2018	To use longitudinal data to examine if features of the food environment are associated to measures of adolescent weight status.	Adiposity (BMI and waist circumference)	England	Leeds	Data on food outlet locations were sourced from Leeds City Council (LCC).	Secondary	The Rugby League and Athletics Development Scheme (RADS): Body mass (kg), height (m) and waist circumference (WC) (cm) were objectively measured by the same person.	Objective	Fast food outlets, supermarkets and 'other retail outlets'.	Both (various)	Teenagers	Students of secondary schools in Leeds (UK).	Residential, school, routes (home-school)	1 km radius around home and school plus travel route between the two with a 500 m buffer.	1km radius, 500m for routes	The number of fast food outlets, supermarkets and 'other retail outlets' located within a 1 km radius of an individual's home or school, and estimated travel route between these locations (with a 500 m buffer).	Address	Buffer	Both	Density	Regression (multilevel)	Multi-level models were fit to analyse the association (adjusted for confounders) between the explanatory and outcome variables. Authors also examined changes in the outcome variables between each time period (measurements at school years 7 (ages 11/12), 9 (13/14), and 11 (15/16). Individual observations at each time point (level-1) were nested within individuals (level-2), who were nested within…	Individuals nested in schools	Age, sex, race and deprivation (Income Deprivation Affecting Children Index, IDACI).	Few associations between the food environment and measures of adolescent weight status. Where significant associations were detected, they mainly demonstrated a positive association between the number of amenities and weight status (although effect sizes were small). Examining changes in weight status between time periods produced mainly non-significant or inconsistent associations.	Little consistent evidence of an association between features of the food environment and adolescent weight status.	Policy efforts focusing on the food environment may have a limited effect at tackling the high prevalence of obesity if not supported by additional strategies.	Longitudinal
The relationship between dietary quality and the local food environment differs according to level of educational attainment: A cross-sectional study. Ch. Vogel et al. (2017). PLoS One, 12(8):e0183700. doi:10.1371/journal.pone.0183700. eCollection 2017.	2017	The relationship between dietary quality and a measure of overall food environment, representing the balance between healthy and unhealthy food outlet access in individualised activity spaces.	Diet	England	Hampshire: The three council areas of the SIH (Southampton, Gosport and Havant) plus Eastleigh, Fareham and Portsmouth (because participants reported food shopping or working in these surrounding areas).	Food Safety Register of the six local authorities in the study area. Information from on-line business directories (Yellow Pages and yell.com) was used to supplement local authority lists.	Secondary	﻿A cross-sectional survey including a 20-item food frequency questionnaire to measure diet and questions about demographic characteristics and frequently visited locations including home, children’s centre, general practitioner, work, main food shop and physical activity location. Dietary information was used to calculate a standardised dietary quality score for each mother.	Subjective	A total of 1,787 retail and takeaway food outlets were identified, including 606 supermarkets and convenience stores, 576 takeaway outlets and 80 fast food chains. ﻿Food outlets types were classified based on previous research in northern England; due to regional differences, some cate- gories were informed by the Local Authority Enforcement Monitoring System (LAEMS).	Both (various)	Adults (pregnant, mothers)	n=839. Participants were mothers who were pregnant or had a child under the age of five, and whose home residence was located within the study area.	Activity space (residential, retail, work, more)	1,000m radius buffer around home postcode centroid and other frequently visited locations (activity spaces), including main supermarket, Sure Start Children’s Centre, workplace, general practitioner and physical activity location. Participants with fewer than two locations inside the study area were excluded. Buffers that overlapped were merged to avoid double counting of food outlets.	1000m radius	Food outlet data were overlaid onto activity spaces to derive an overall food environment score for each mother. These scores represented the balance between healthy and unhealthy food outlets using weightings to characterise the proportion of healthy or unhealthy foods sold in each outlet type. Scores were calculated by: i) identifying the number of each type of food outlet within mothers’ activ…	Centroid (geographic, postcode)	Buffer	Euclidean	Count	Regression (linear), sensitivity analyses.	Linear regression analysis was used to assess the relationship between mother’s dietary quality and the overall food environment score (FES H-U). An interaction term for educational attainment and overall food environment score was added to the regression model to determine the modification effect of educational attainment. Stratified analyses were conducted to examine the association between the…	Individual	Age, number of children and level of neighborhood deprivation. Employment status and number of frequently visited locations reported were also added to the regression models as potential confounders.	Level of educational attainment moderated the relationship between overall food environment and diet (mid vs low, p = 0.06; high vs low, p = 0.04). Adjusted stratified linear regression analyses showed poorer food environments were associated with better dietary quality among mothers with degrees (β = -0.02; 95%CI: -0.03, -0.001) and a tendency toward poorer dietary quality among mothers with low…	Food outlet access was dominated by the presence of unhealthy food outlets. Individual characteristics, particularly educational attainment, are protective against exposure to unhealthy food environments.	﻿Improvements to the imbalance of healthy and unhealthy food outlets through planning restrictions could be important to reduce dietary inequalities.	Cross-sectional
Weight gain in mid-childhood and its relationship with the fast food environment. M. Pearce et al. (2018). J Public Health (Oxf), 40(2):237-244. doi:10.1093/pubmed/fdx108.	2017	The relationship between weight gain in children and accessibility of fast-food outlets.	Adiposity (weight gain)	England	South Gloucestershire	﻿Data for fast-food outlets were sourced from a database held by the Environmental Health Department at South Gloucestershire Council in 2014. Data were cross checked with the online yellow pages and the Food Standards Agency database ‘Scores on the Doors’.	Secondary	The National Child Measurement Programme (NCMP) in South Gloucestershire (2006/7 and 2012/13).	Objective	‘Food service outlets quickly serving inexpensive foods with minimal preparation and table service’. For the yell.com website, the following terms were used: ‘fish bar’, ‘fish and chips’, ‘Indian’, ‘pizza’, ‘Chinese’ and ‘kebab’. The definition of fast food outlets used for the study was ‘food service outlets quickly serving inexpensive foods with minimal preparation and table service’. The follo…	Unhealthy (fast-food)	Children	n=1,577	Residential	A ‘network distance’ from each geographic centroid to every fast-food outlet within 1 km (1000 m) of each child’s postcode.	1-km network	The number of fast-food outlets per 1000 persons was calculated using mid-population estimates (2012 Census) for 35 electoral wards. All fast-food outlets were geocoded using postcodes of each residence to assign X and Y coordinates to each participant based on their postcode (geographic centroid). The distance from each child’s postcode to the nearest fast-food outlet was calculated. A ‘network …	Centroid (geographic, postcode)	Proximity, buffer	Road	Density	Regression (logistic),correlation, t-test, spatial analysis.	A spatial analysis using a weighted accessibility score on the number of fast-food outlets within a 1-km network radius of each child's residence to quantify access to fast food. An independent samples t-test was used to test for a difference in accessibility scores between girls and boys. Spearman’s rank correlation coefficient was used to assess the relationship between the Indices of Deprivati…	Individual	Gender, deprivation.	The mean accessibility score for all children was 0.73 (standard deviation: 1.14). Fast-food outlets were more prevalent in areas of deprivation. A moderate association was found between deprivation score and accessibility score (r = 0.4, P < 0.01). Children who had greater access to fast-food outlets were more likely (odds ratio = 1.89, P = 0.04) to gain significant weight (>50 percentile points…	Fast-food outlets are more prevalent in areas of deprivation and presents new evidence on fast-food outlets as a potential contributor towards weight gain in mid-childhood.	It is unclear whether recent political efforts to restrict fast-food outlets will have an impact on obesity. However, this research supports the supposition that fast-food outlets are associated with weight gain in children. If the relation-ship is causal, then strategies designed to influence the num-ber of fast-food outlets in neighborhoods are likely to have a positive effect on population hea…	Longitudinal
Does the choice of neighbourhood supermarket access measure influence associations with individual-level fruit and vegetable consumption? A case study from Glasgow. L.E. Thornton et al. (2012). Int J Health Geogr, 11:29. doi:10.1186/1476-072X-11-29.	2012	To assess whether associations between supermarket access and fruit and vegetable consumption are affected by the choice of access measure and scale.	F&V intake	Scotland	Glasgow	For Glasgow City and the surrounding councils the addresses of 119 main chain supermarkets (Asda, the Co-op, Morrisons, Sainsbury’s, Somerfield, Tesco) were obtained by undertaking searches on the on-line yellow pages (http://www.yell.com/) (as at May 2010) which was supplemented and verified using the websites of the supermarket chains.	Both	﻿Fruit and vegetable intake data from the ‘Health and Well-Being’ Survey (n = 1041). Respondents to the HWB Survey were asked “How many portions of fruit do you eat each day?” and “How many portions of vegetables or salad (not counting potatoes) do you eat each day?” Examples of a portion size were provided for each question.	Subjective	119 main chain supermarkets (Asda, the Co-op, Morrisons, Sainsbury’s, Somerfield, Tesco).	Healthy (supermarket)	Adults	n=1,119	Residential	Various buffers (Euclidean, network, Kernel) around different points of origin (geographic and weighted centroids and postal codes).	Various distances ranging from 0.4 km to 5 km.	Proximity estimates (with different points-of-origin used to vary levels of aggregation) and density measures using three approaches (Euclidean and road network buffers and Kernel density estimation) at distances ranging from 0.4 km to 5 km, with the consideration of an individual-level mobility indicator. Four food environment measures included: 1. Counts of supermarkets, healthy specialty store…	Various (geometric centroid, population-weighted centroid, unit postal code location).	Proximity, buffer, Kernel	Both	Proximity and dendity	Regression (multilevel)	Associations between multiple access measures and fruit and vegetable consumption were estimated using linear regression models. Daily fruit and vegetable consumption was assessed separately in addition to total daily fruit and vegetable consumption combined; each as continuous variables.	Individual	Age, sex and highest level of educational qualification. Education was included as an indicator of socioeconomic position and was categorised to: 1) no formal qualifications; 2) low (O-levels or equivalent); 3) mid (A-levels or equivalent); 4) high (higher degree). Further analysis was conducted to assess the impact of using smaller buffer sizes for individuals who did not own a car.	Levels of spatial aggregation did not impact on the proximity estimates. Counts of supermarkets within Euclidean buffers were associated with fruit and vegetable consumption at 1 km, 2 km and 3 km, and for our road network buffers at 2 km, 3 km, and 4 km. Kernel density estimates provided the strongest associations and were significant at a distance of 2 km, 3 km, 4 km and 5 km. Presence of a sup…	The associations between locational access to supermarkets and individual-level dietary behaviour are sensitive to the method by which the food environment variable is captured. Care needs to be taken to ensure robust and conceptually appropriate measures of access are used and these should be grounded in a clear a priori reasoning.	The results serve to highlight the importance of a strong, a priori, conceptualisation of the exposure-outcome relationship when deciding on an appropriate access measure and to ensure that results are correctly interpreted and reported by investigators.	Cross-sectional
Greater access to healthy food outlets in the home and school environment is associated with better dietary quality in young children. M. Barrett et al. (2017). Public Health Nutr, 20(18):3316-3325. doi:10.1017/S1368980017002075. Epub 2017 Aug 31.	2017	Associations between dietary quality and access to different types of food outlets around both home and school in primary school-aged children.	Diet	England	Hampshire	Council’s Food Safety Register. ﻿The directories Yellow Pages and yell.com were also used to supplement the local authority registers.	Secondary	The Southampton Women's Survey: Dietary assessment at age 6 years by FFQ.	Subjective	Three categories of outlets, i) supermarkets including high-range, large, discount and small supermarkets, ii) fast-food outlets including fast-food chains and takeaway outlets, and iii) healthy specialty stores including greengrocers, health food stores, farm shops and butchers.	Both (various)	Children	n=1,173	Activity space (residential, school)	Activity space for each child was created using geocoded home and school postcode centroids as midpoints buffered by an 800 metre radius. Euclidean distance (straight line) was used to buffer locations instead of road network distance because the two measures are highly correlated at 800m in urban settings.	800m radius	Four food environment measures: counts of supermarkets, healthy specialty stores (e.g. greengrocers), fast-food and takeaway outlets, and a relative measure representing healthy outlets (supermarkets and specialty stores) as a proportion of total retail and takeaway outlets.	Centroid (geographic, postcode)	Buffer	Euclidean	Count, proportion	Regression (multilevel)	Multilevel linear regression models were used to assess the relationship between the outcome measure: diet score, and five predictor variables: (i) count of supermarkets, (ii) count of healthy specialty stores, (iii) count of fast-food and takeaways, (iv) total number of outlets and (v) relative measure of healthy outlets as a proportion of total food outlets. These multilevel models accounted fo…	Individual clustered within schools.	Mother’s educational attainment and level of neighborhood deprivation.	Better diet scores were associated with exposure to greater numbers of healthy specialty stores (β=0.025SD/store: 95% CI 0.007, 0.044), and greater exposure to healthy outlets relative to all outlets in children’s activity spaces (β=0.068SD per 10% increase in healthy outlets as a proportion of total outlets, 95% CI 0.018, 0.117). After adjustment for mothers’ educational qualification and level …	﻿The results strengthen the argument for local authorities to increase the number of healthy food outlets to which young children are exposed.	The results strengthen the argument for local authorities to increase the number of healthy food outlets to which young children are exposed. The study contributes to the empirical evidence supporting government action to improve the nutritional quality of food outlets that children have access to in their home and school environments in order to improve their diets and health.	Cross-sectional
Exploring absolute and relative measures of exposure to food environments in relation to dietary patterns among European adults. M. Pinho et al. (2019). Public Health Nutr, 22(6):1037-1047. doi:10.1017/S1368980018003063. Epub 2018 Dec 7.	2018	The associations of absolute and relative measures of exposure to food retailers with dietary patterns, using simpler and more complex measures.	Diet	UK	5 European urban regions: Belgium, France, Hungary, the Netherlands and the UK.	The validated SPOTLIGHT Virtual Audit Tool (SPOTLIGHT-VAT) from February to September 2014. During the virtual audit, researchers rated a total of 4482 street segments on forty-two items representing eight dimensions of the food and physical activity environments.	Primary	Online survey regarding the food and physical activity environments. The questionnaire included questions on demographics, residential neighborhood perceptions, social environmental factors, health, motivations for and barriers to engaging in healthy behaviours, dietary behaviours, and self-reported weight and height.	Subjective	Supermarkets and local food shops were classified as ‘food retailers providing healthier options’; fast-food/takeaway restaurants, cafés/bars and convenience/liquor stores as ‘food retailers providing less healthy options’.	Both (various)	Adults	n= 4,942, age 18+. Sample distributed over fifty-seven neighborhoods.	Residential	﻿Three neighborhoods of each type (﻿low SES/low residential density, low SES/high residential density, high SES/low residential density and high SES/high residential density) were randomly sampled (i.e. twelve per country, sixty in total). N﻿eighbourhoods were defined as the smallest-scale local administrative boundaries for all countries except for Hungary (﻿one square kilometre area as study ar…	NA	Simpler exposure measures used were density of healthy and density of less healthy food retailers. More complex exposure measures used were: spatial access (combination of density and proximity) to healthy and less healthy food retailers; density of healthier food retailers relative to all food retailers; and a ratio of spatial access scores to healthier and less healthy food retailers. Measures …	Address	Proximity, buffer	Euclidean	Density, proximity, combination of the two, ratio.	Regression (multilevel), correlation, the multiple imputation procedure, spatial analysis, sensitivity analysis.	The current study was part of the European SPOTLIGHT project. Outcome measures were a healthy or less healthy dietary pattern derived from a principal component analysis (based on consumption of fruits, vegetables, fish, fast foods, sweets and sweetened beverages). Descriptive statistics using non-imputed data. Differences between density and proximity metrics, and within types of density and typ…	Neighborhood (pre-specified types)	Participants adjusted for age, sex, educational attainment, household composition (total number of adults and children) and urban region.	Only the highest density of less healthy food retailers was significantly associated with the less healthy dietary pattern (β= − 129·6; 95% CI −224·3, −34·8). None of the other absolute density measures nor any of the relative measures of exposures were associated with dietary patterns.	More complex measures of exposure to food retailers did not produce stronger associations with dietary patterns. Some indication that absolute and relative measures of exposure assess different aspects of the food environment. However, given the lack of significant findings, this needs to be further explored.	Due to the particularities of each research setting, reaching consensus on what the best exposure measure would be may not be possible or even appropriate.	Cross-sectional
Creating ‘obesogenic realities’; do our methodological choices make a difference when measuring the food environment? T. Burgoine et al. (2013). Int J Health Geogr, 12:33. doi:10.1186/1476-072X-12-33.	2013	To assess agreement between different measures.	Correlation between various measures.	England	North East England	﻿Local councils (n = 23).	Secondary	NA	NA	‘Supermarkets’, ‘convenience’, ‘discount’ and ‘department’ stores, plus ‘specialist’ retailers (butchers, delicatessens, bakers, fishmongers, confectioners, greengrocers, health, organic, fair trade, artisan, sweet and oriental stores). ﻿Food outlets were categorised into ‘Food Bought-’ (n = 3,793) and ‘Food Consumed Out of the Home’ (n = 10,661) types, based on the likely site of food preparatio…	Both (various)	NA	NA	Residential	400/800/1000m street network and Euclidean buffers around population-weighted LSOA centroids; street network and Euclidean distances from these centroids to the nearest outlet.	400/800/1000m both network and radius.	Densities of food outlets per 1000 population and per km² were calculated for small administrative areas. Densities (counts) were also calculated based on population-weighted centroids of administrative areas buffered at 400/800/1000 m street network and Euclidean distances. Proximity (street network and Euclidean distances) from these centroids to the nearest food outlet were also calculated.	Centroid (population-weighted, LSOA)	Proximity, buffer	Both	Density, count, proximity	Spearman’s rank correlations	﻿Metrics were compared using Spearman’s rank correlations.	LSOA	NA	Measures of foodscape density and proximity were highly correlated. Densities per km² and per 1,000 population were highly correlated (r(s) = 0.831). Euclidean and street network based measures of proximity (r(s) = 0.865) and density (r(s) = 0.667-0.764, depending on neighborhood size) were also highly correlated. Density metrics based on administrative areas and buffered centroids of administrat…	Density and proximity metrics were largely comparable, with some exceptions. Whilst results suggested a substantial degree of comparability across existing studies.	The researchers' role in creating their own obesogenic 'reality' should be better understood and acknowledged. Understanding of how individuals interact with their food environments should advance alongside available data sources and expertise, to allow similar but appropriate metrics of both density and proximity to be used between studies.	NA
Does exposure to the food environment differ by socioeconomic position? Comparing area-based and person-centred metrics in the Fenland Study, UK. E. R. Maguire et al. (2017). Int J Health Geogr, 16(1):33. doi:10.1186/s12942-017-0106-8.	2017	To compare exposure to the foodscape by socioeconomic position using different measures, to test whether the presence, direction or amplitude of differences was sensitive to the choice of foodscape metric or socioeconomic indicator.	Socioeconomic variation	UK	NA	Food outlet data were collected in November and December 2011 from ten local councils.	Secondary	Fenland Study: Self-completed general questionnaire for highest educational attainment and household income groups for person-centred exposure metrics.	Subjective	Takeaways, supermarkets, convenience stores, restaurants, and cafés.	Both (various)	Adults	n=10,429, age 30-64.	Residential, work	Proximity to nearest plus Euclidean and Network buffers at 800 m, 1 km, and 1 mile around home and work locations. Area-based metrics defined neighborhoods as LSOAs.	800m, 1km, and 1 mile both network and radius.	Exposure metrics were area-based (lower super output areas), and person-centred (proximity to nearest; Euclidean and Network buffers at 800 m, 1 km, and 1 mile): Count, density and proximity of takeaway outlets and supermarkets, and the percentage of takeaway outlets relative to all food outlets. Takeaway and supermarket outlet counts were standardised against mid-2011 LSOA population estimates.	Address	Proximity, buffer	Both	Count, density, proximity	Correlations, sensitivity analyses.	Participants were classified into socioeconomic groups and average exposures estimated. Results were analysed using the statistical and percent differences between the highest and lowest socioeconomic groups. As every LSOA for the total Fenland Study geographic area was included in main area-based analyses (n = 801 LSOAs)—including both LSOAs where Fenland participants lived and those where they …	LSOA	Deprivation, highest educational attainment and equivalised household income.	In area-based measures, the most deprived areas contained higher takeaway outlet densities (p < 0.001). However, in person-centred metrics lower socioeconomic status was associated with lower exposure to takeaway outlets and supermarkets (all home-based exposures p < 0.001) and socioeconomic differences were greatest at the smallest buffer sizes. Socioeconomic differences in exposure was similar …	The study showed associations between socioeconomic status and absolute exposure to takeaway outlets and supermarkets, and relative exposure to takeaway outlets, around home and work locations. When comparing approaches to measuring socioeconomic variation in the foodscape, the association was sensitive to the metric used. In particular, the direction of association varied between area- and perso…	Studies need to consider the most appropriate measure for the research question, and may need to consider multiple measures as a single measure may be context dependent. The choice of metric should be informed by theories of the expected mechanisms by which the foodscape influences diet, and which features of the foodscape are seen as important.	Cross-sectional
Environmental correlates of adiposity in 9-10 year old children: considering home and school neighbourhoods and routes to school. F. Harrison et al. (2011). Soc Sci Med, 72(9):1411-9. doi:10.1016/j.socscimed.2011.02.023. Epub 2011 Mar 8.	2011	Associations between adiposity and the characteristics of areas around homes, schools and routes to school among 1995 9-10 year old boys and girls in Norfolk, UK.	Adiposity (Fat Mass Index, FMI)	England	Norfolk	Environmental measures were derived mostly from Ordnance Survey (OS) data. The locations of food outlets and physical activity facilities were derived from the OS Points of Interest (POI) dataset.	Secondary	The SPEEDY study: a questionnaire about their home, physical activity, and eating habits, which included a question asking how they usually travelled to school (on foot, by bicycle, by car, or by bus or train). A range of anthropometric measurements were undertaken by trained research assistants using standardized procedures.	Both	Food outlets were classified as healthy (supermarkets and greengrocers) or unhealthy (convenience stores and takeaways) using the typology of Rundle et al. (2009).	Both (various)	Children	n=2,064, age 9-10.	Residential, school, routes (home-school)	Neighborhoods around homes and schools were defined as the area within 800m (roughly a 10 minute walk) along a pedestrian network. The shortest distance route between each child’s home and the closest access point to their school. The route environment defined as the area falling within 100m of the route line.	800m network, 100m of the route line.	Number of outlets/facilities along the route, divided by route length. Accessibility measures independent of the neighborhood boundary; weighted sum of the distance to every facility within 6km of each home and school.	Address	Buffer	Road	Density	Multivariable hierarchical regression models, data imputation.	The relationships between Fat Mass Index (FMI, calculated as fat mass (kg)/height (m)) and objectively computed environmental indicators describing access to food outlets and physical activity facilities, the safety and connectivity of the road network, and the mix of land uses present were investigated. Multivariable hierarchical regression models were fitted with log-transformed FMI as the outc…	Individual	Socio-economic status. Four measures of SES were recorded; home ownership, car ownership, the age the parent left full-time education, and their highest educational qualification achieved. The last of these was the only one to show a statistically significant association with FMI in this sample and so was used in these analyses.	Boys are more likely than girls to roam beyond the 800m neighborhood boundary, and so may require different neighborhood definitions. No significant relationships between adiposity and the route environment persist in either girls or boys after stratification by mode of travel.	Results vary among groups; between girls and boys, active travellers and non-active travellers, and in different environments. Some associations between FMI and characteristics of home and school environments, with most associations observed in girls. As many participants lived near to their schools (57% lived within 1.6km), many school and home neighborhoods overlap and hence associations seen f…	While the relative paucity of associations provides few indicators for the design of effective interventions, there was some evidence that environmental characteristics may be more important among active travellers than non-active travellers, and among girls than boys, suggesting that future interventions should be sensitive to such differences.	Cross-sectional
Feasibility study of geospatial mapping of chronic disease risk to inform public health commissioning. D. Noble et al. (2012). BMJ Open, 2:e000711. doi:10.1136/ bmjopen-2011-000711. Print 2012.	2012	To explore the feasibility of producing small-area geospatial maps of chronic disease risk for use by clinical commissioning groups and public health teams.	Diabetes	England	London: Tower Hamlets.	Local authority, national data.	Secondary	Routinely collected general practitioner electronic record data.	Objective	Fast food outlets were identified using local authority registry data for codes X15 ‘takeaway’ and X17 ‘restaurants’.	Unhealthy (fast-food)	Adults	Non-diabetic individuals aged 25-79 years in the district (n=163,275).	NA	MSOA	NA	Local authority data set, extracted at MSOA, comprised (1) fast food outlets per capita (n=371); (2) green spaces per square kilometre and (3) population density per square kilometre.	NA	NA	NA	Density	Ring maps, geospatial mapping, Kappa statistics.	QDScore was used to calculate 10-year risk of developing type 2 diabetes; scores were based on 11 variables: age, gender, ethnicity, Townsend score of deprivation (based on unemployment, car ownership, owner occupation and overcrowding), family history of diabetes, personal history of cardiovascular disease, smoking status, treated hypertension, current corticosteroid usage and height and weight.…	MSOA	Age, gender, ethnicity, Townsend score of deprivation (based on unemployment, car ownership, owner occupation and overcrowding), family history of diabetes, personal history of cardiovascular disease, smoking status, treated hypertension, current corticosteroid usage and height and weight.	One in 11 adults in our cohort was at ‘high risk’ of developing type 2 diabetes with a 20% or more 10-year risk. Small-area geospatial mapping illustrated ‘hot spots’ where up to 17.3% of all adults were at high risk of developing type 2 diabetes. Ring maps allowed visualisation of high risk for type 2 diabetes by locality alongside putative social determinants in the same locality.	Producing small-area geospatial maps of diabetes risk calculated from general practice electronic record data across a district-wide population was feasible but not straightforward.	Geovisualisation of epidemiological and environmental data, made possible by interdisciplinary links between public health clinicians and human geographers, allows presentation of findings in a way that is both accessible and engaging, hence potentially of value to commissioners and policymakers.	Cross-sectional
Do residents’ perceptions of being well-placed and objective presence of local amenities match? A case study in West Central Scotland, UK. L. Macdonald et al. (2013). BMC Public Health, 13:454. doi:10.1186/1471-2458-13-454.	2013	To explore the extent to which subjective and objective measures match and whether certain sub-groups show different relationships between the two (e.g. variation by sex, age, social class etc.).	Correlation between various measures.	Scotland	West Central Scotland	Not reported.	Missing	The ‘Transport, Housing and Well-being Study’ (THAW 2010). Focus on six amenities: respondents were asked ‘How well-placed do you think your home is for’- ‘general food stores’, ‘primary schools’, ‘secondary schools’, ‘libraries’, ‘chemists or pharmacies’, ‘public recreation or sports facilities’.	Subjective	Not specified.	Not specified	Adults	n=1,760	Residential	Various straight-line and network buffers around (the centroid of) each respondent postal code.	800m and 1000m radius and network plus 1200m network.	The presence (or absence) of (at least one of) each of the six types of amenities within each buffer was recorded.	Centroid (postal code)	Buffer	Both	Presence	Kappa statistic, sensitivity analysis.	Kappa statistics were used to test agreement between measures for all respondents, and by sex, age, social class, area deprivation, car ownership, dog ownership, walking in the local area, and years lived in current home.	Individual	Sex, age, social class, area deprivation, car ownership, dog ownership, walking in the local area, and years lived in current home.	There was poor agreement (Kappa <0.20) between perceptions of being well-placed for each facility and objective presence, within 800 m and 1,000 m straight-line and network buffers, with the exception of pharmacies (at 1,000 m straight-line) (Kappa: 0.21). Results varied between respondent sub-groups, with some showing better agreement than others. Amongst sub-groups, at 800 m straight-line buffe…	Respondents did not necessarily regard themselves as well-placed for specific amenities when these amenities were present within specified boundaries around their homes, with some exceptions. Agreement between perceptions and reality of proximity to amenities may vary when comparing certain population subgroups and socio-demographic characteristics.	Accessibility Planning should include considerations of not only objectively modelled distance to key services, but also residents' concerns about accessibility. Implications for the development of public health interventions which aim to increase active travel (walking, cycling) such as providing walking maps to increase awareness of proximity to community resources.	Cross-sectional
Understanding the relationship between food environments, deprivation and childhood overweight and obesity: Evidence from a cross sectional England-wide study. A. Cetateanu and A. Jones (2014). Health Place, 27(100):68-76. doi:10.1016/j.healthplace.2014.01.007. Epub 2014 Jan 27.	2014	Association between weight status in children, characteristics of the food environment, and area deprivation.	Adiposity	UK	NA	The UK Ordnance Survey Points of Interest (PoI) dataset.	Secondary	The National Child Measurement Programme (NCMP).	Objective	Information on the location of all food outlets grouped into three categories; ‘fast food outlets’, ‘other unhealthy outlets’ and ‘mixed food outlets’. The ‘fast food outlets’ category included the PoI categories: fast food and takeaway outlets, fast food delivery services, and fish and chip shops, whilst the ‘other unhealthy outlets’ category included newsagents, convenience and general stores, …	Both (various)	Children	Children aged 4-5 and 10-11 years.	NA	Boundaries of each MSOA plus those with which it shared a boundary (neighboring MSOAs).	NA	Food outlet counts within MSOA = food outlet availability scores. A count was made of the number of outlets of each type falling within the boundaries of each MSOA plus those with which it shared a boundary and this formed the primary exposure. Neighbouring MSOAs were included as the MSOA of residence was felt to represent a too restricted measure of the food environment for children.	NA	NA	NA	Count	Regression, stepwise linear; ANOVA; mediation analysis; Mantel–Haenszel general linear test; sensitivity analysis.	Analysis of Variance (ANOVA) and error-bar plots so that any trends were apparent. The counts of outlets in the food environments were represented as quartiles. Mediation analysis performed using the Preacher and Hayes indirect effect method (Preacher and Hayes, 2008). Mantel–Haenszel general linear test for trend across quartiles of deprivation. Authors chose counts of food outlets as outcome me…	MSOA	The area of the food neighborhood in square kilometres, Income Deprivation affecting Children Index (IDACI) scores that measure the proportion of children aged under 16 living in low income households (Communities and Local Government, 2011), measures of gardens and greenspace both of which have been associated with physical activity in children (Coombes et al., 2010; Jones et al., 2009), the num…	A positive association between the density of unhealthy food outlets in a neighborhood and the prevalence of overweight and obesity in children. An association in the opposite direction was observed for other types of food outlets, although after adjustment this was only statistically significant for older children.	The prevalence of fast food and other unhealthy food outlets explained only a small proportion of the observed associations between weight status and socioeconomic deprivation.	Public health policies to reduce obesity in children should incorporate strategies to prevent high concentrations of fast food and other unhealthy food outlets. Interventions should however nevertheless be part of the bigger picture looking at the whole obesity system, and strategies should also address the wide spectrum of factors that contribute to the obesogenic environment.	Cross-sectional
Impact of neighbourhood food environment on food consumption in children aged 9–10 years in the UK SPEEDY (Sport, Physical Activity and Eating behaviour: Environmental Determinants in Young people) study. P. Skidmore et al. (2010). Public Health Nutr., 13(7): 1022–30. doi:10.1017/S1368980009992035. Epub 2009 Nov 16.	2010	Associations between the neighborhood food environment and dietary choice in UK children.	Diet	England	Norfolk	UK Ordnance Survey ‘Points of Interest’ database.	Secondary	The SPEEDY (Sport, Physical Activity and Eating behaviour: Environmental Determinants in Young people) study: food consumption was reported using a short validated FFQ. Children self-reported their date of birth, and age was calculated at time of examination. Simple non-invasive anthropometry measures were conducted using standardised procedures.	Both	Food retailer classified according to whether it was a supermarket (a large food store selling a wide variety of foods), a convenience store (a small neighborhood retailer with more restricted choice), a takeaway (a retailer selling hot food for consumption off the premises) or another type of food shop. Other food retailers included greengrocers, bakers, butchers, delicatessens and other indepen…	Both (various)	Children	n=1,721, age 9-10.	Residential	800m along the network from a child’s home.	800m network	Two measures of accessibility were computed for each outlet, both based on a pedestrian network created in the GIS using the location of roads and public footpaths. The first measure was the network walking distance from the child’s home to the nearest food retailer of each type, which was calculated in kilometres. The second measure was of the density (per square kilometre) of each type of facil…	Address	Proximity, buffer	Road	Proximity, density	Regression (multilevel)	Regression analyses were performed using generalized estimating equations and included a food environment variable (either distance to or density or food outlet) and a single food variable. A two-level hierarchical structure was used to allow for the clustering in food consumption behaviours among children attending the same schools.	Individual within schools.	Gender, BMI, parental education, IMD and urban/rural location.	The impact of distance to or density of food outlets on food choice was small after adjustment. Living further away from a supermarket increased portions of fruit (0.11 portions/week per 1 km increase in distance to nearest supermarket, P < 0.05) and vegetables (0.11 portions/week, P < 0.05) consumed. Living closer to convenience stores was also associated with an increased consumption of crisps,…	Distance to and density of food outlets are both associated with children's food choice, although the impact appears to be small and the relationship is complex. However, the effects of individual foods combined could be important, particularly as even small differences in intake can impact on body weight over time.	Not addressed.	Cross-sectional
Interplay of Socioeconomic Status and Supermarket Distance Is Associated with Excess Obesity Risk: A UK Cross-Sectional Study. T. Burgoine et al. (2017). Int J Environ Res Public Health, 14(11):1290. doi: 10.3390/ijerph14111290.	2017	Associations between supermarket distance, education and body weight, overweight and obesity.	BMI	England	Cambridgeshire	Local authorities records.	Secondary	The Fenland Study: ﻿Participants completed general questionnaires related to their lifestyle, medical history and home address, and were weighed and measured by trained researchers.	Objective	Authors classified supermarkets as seven national chain retailers, who between them command the majority share (89%) of the UK grocery market: Tesco, Sainsbury’s, ASDA, Morrisons (who between them hold 73% of total market share), Waitrose, Aldi and the Co-operative. ﻿Food outlets were classified by type according to a modified version of a previously published classification scheme (Table S1) as:…	Healthy (supermarket)	Adults	n=9,702, age 29–64.	Residential	1 mile Euclidean buffer of the nearest supermarket.	1 mile radius	“Supermarket distance” (km) from home to the nearest supermarket along the shortest street network route, which was divided into tertiles.	Centroid (geographic, postcode)	Proximity	Road	Proximity	Regression (linear, logistic).	Multiple linear and multinomial logistic regression models were used to estimate associations between tertiles of supermarket distance and each of body mass index, odds of overweight and obesity. Jointly-classified models estimated combined associations of education and supermarket distance, and relative excess risk due to interaction (RERI).	Individual	Models adjusted for age, sex, household income, car access, smoking status, physical activity energy expenditure, assessment centre attended, urban/rural status of home address, supermarket proximity and exposure to other food outlets within a 1 mile Euclidean radius buffer of the nearest supermarket.	Participants farthest away from their nearest supermarket had higher odds of obesity (OR 1.33, 95% CI: 1.11, 1.58), relative to those living closest. Lower education was also associated with higher odds of obesity. Those least-educated and living farthest away had 3.39 (2.46–4.65) times the odds of being obese, compared to those highest-educated and living closest, with an excess obesity risk (RE…	Strong associations exist between each of greater supermarket distance and lower education, with higher body weight, greater odds of overweight and obesity, and with evidence of dose-response relationships. There is an excess risk of overweight and obesity associated with greatest supermarket distance and lowest education, above and beyond the level of risk associated with experiencing each of th…	Public health can be improved through planning better access to supermarkets, in combination with interventions to address socioeconomic barriers. Neighborhood supermarket access represents a modifiable risk factor for obesity that could be leveraged to reduce both present and future population-level obesity burdens.	Cross-sectional
Neighbourhood food and physical activity environments in England, UK: Does ethnic density matter? O.R. Molaodi et al. (2012).Int J Behav Nutr Phys Act, 9:75. doi:10.1186/1479-5868-9-75.	2012	Association between ethnic concentration of neighborhoods and fast food outlets, supermarkets and indoor and outdoor physical activity facilities (whether the clustering of ethnic minorities in deprived urban areas influences the relationship).	Ethnic concentration	England	NA	Lists of major fast food outlets (McDonald’s, Burger King, Kentucky Fried Chicken, Pizza Hut, Subway) and supermarkets (Tesco, Asda, Morrisons, Sainsbury’s) in England, were obtained from the online Yellow Pages and food outlets websites.	Both	Ethnic concentration - defined as the percentage of a local authority's ethnic population (for specific ethic groups) residing in a particular LSOA. Population data from the UK 2001 census were used to calculate ethnic concentration within each LSOA for White British, Black African, Black Caribbean, Indian, Pakistani, Bangladeshi, Chinese and Irish.	NA	Fast food outlets (McDonald’s, Burger King, Kentucky Fried Chicken, Pizza Hut, Subway) and supermarkets (Tesco, Asda, Morrisons, Sainsbury’s).	Both (supermarket, fast-food)	Adults	Ethnic groups in the England: White British, Black Africans, Black Caribbeans, Indians, Pakistanis, Bangladeshis, Chinese and Irish.	NA	LSOA and continuous LSOAs. Two spatial scales: The first analysis was based on the facilities in the resident LSOA, and the second analysis was based on the facilities in the LSOA as well as those in contiguous LSOAs.	NA	The number of fast food outlets, supermarkets, indoor and outdoor physical activity facilities, per 10,000 population per deprivation quintile and per concentration tertile.	NA	NA	NA	Density, presence	Regression (Poison, multilevel).	Poisson multilevel modelling was used to examine the association between own ethnic concentration and facilities, adjusted for area deprivation, urbanicity, population size and clustering of LSOAs within local authority areas.	LSOA	Area deprivation, urbanicity, population size and clustering of LSOAs within local authority areas.	There was a higher proportion of ethnic minorities residing in areas classified as most deprived. Fast food outlets and supermarkets were more common and outdoor physical activity facilities were less common in most than least deprived areas. Outdoor physical activity facilities were less likely to be in high than low ethnic concentration areas for some minority groups.	Ethnic minorities in the UK tend to live in deprived areas and findings suggest this may not be a disadvantage in relation to some indicators of obesity promoting environments. Overall, ethnic minority concentration was associated with a mixture of both advantages and disadvantages in the provision of environments for food and physical exercise.	Neighborhood strategies to reduce barriers to maintaining health lifestyles should incorporate targeted strategies to reduce the density of fast food outlets in ethnically dense areas.	Cross-sectional
Is proximity to a food retail store associated with diet and BMI in Glasgow, Scotland? L. Macdonald et al. (2011). BMC Public Health, 11:464. doi:10.1186/1471-2458-11-464.	2011	Associations between proximity to food retail stores and dietary patterns or Body Mass Index in Glasgow.	BMI, diet	Scotland	Glasgow	List of food retailers in 2007 held as part of the Glasgow City Council Public Register of Food Premises.	Secondary	Health and Well-Being Survey: Daily consumption of fruit and vegetables, and daily consumption of high-fat snacks.	Subjective	The Council defined categories included: ‘supermarket’ (which included large chain supermarkets and superstores, selling a wide range of food products n = 68), ‘general store’ (which included smaller independent food stores and chain out-lets, selling a smaller range of food products n = 637), and fruit and vegetable stores (n = 36). Authors excluded other categories on the Council list such as d…	Both (various)	Adults	n=991	Residential	Distance from respondents' home addresses to the nearest fruit and vegetable store, small general store, and supermarket.	500-m network for the nearest general store and 1000-m network for the other stores.	Proximity to food outlets.	Address	Proximity	Road	Proximity	Regression (logistic) inlcuding stratified analyses and interactions.	Logistic regression was used to explore associations between snack intake and distance to the nearest general store or supermarket; and between fruit and vegetable consumption and distance to the nearest fruit and vegetable store or supermarket. Multinomial regression was used to examine whether proximity to food retailers was associated with BMI category (using the three-category BMI outcome mea…	Individual	Odds ratios adjusted for age, gender, socio-economic position, car ownership and employment status. Stratified analysis by gender (controlling for age and socio-economic position), household car access (controlling for age, gender and socio-economic position), and employment status (controlling for age, gender and socio-economic position).	Few statistically significant associations between proximity to food retail outlets and diet or obesity, for unadjusted or adjusted models, or when stratifying by gender, car ownership or employment. Living closer to a supermarket was not associated with increased fruit and vegetable intake, or with reduced levels of overweight/obesity. No links between proximity to a fruit and vegetable store an…	The findings suggest that in urban settings in the UK the distribution of retail food stores may not be a major influence on diet and weight, possibly because most urban residents have reasonable access to food stores.	Findings should not be extrapolated from, for example, urban USA to other countries with different patterns of urban dwelling and retail markets.	Cross-sectional
Local Food Outlets, Weight Status, and Dietary Intake Associations in Children Aged 9-10 Years. A. Jennings et al. (2011). Am J Prev Med, 40(4):405-10. doi:10.1016/j.amepre.2010.12.014.	2011	Associations between the weight status, dietary intake and neighborhood food-outlets.	Adiposity (waist circumference, BMI and percentage body fat) and diet.	England	Norfolk	The Ordnance Survey ‘Points of Interest’ database.	Secondary	The SPEEDY study: food intake was recorded using 4-day food diaries; weight status measurements were objectively collected. Researchers measured children’s height using portable Leicester height measures, waist circumference twice using a Seca 200 measuring tape and applying a 0.5 cm correction to account for clothing, and body weight and impedance using non-segmental bio-impedance scales (Tanita…	Both	Supermarkets (supermarkets), fruit and vegetable stores (grocers, farm shops and pick-your-own), fast food outlets (fast food and takeaway outlets, fast food delivery services, and fish and chip shops), restaurants (all other restaurants), and other food outlets (all other food shops including butchers, bakers, and fish markets). Food outlets were classified into BMI-healthy, BMI-unhealthy or BMI…	Both (various)	Children	Children aged 9-10 recruited from 92 schools in Norfolk, UK.	Residential	800m zone along pedestrian networks.	800m network	The number of units in the individual’s neighborhood (expressed as number of outlets per km2) plus ﻿a measure of availability (﻿indicating whether or not any outlets were present in children’s neighborhoods), which allowed to examine the presence of multiple food outlets, which would not have been possible with a distance based measure.	Centroid (geographic, postcode)	Buffer	Road	Density, availability (presence).	Analysis of covariance (ANCOVA) ; Poisson regression with robust variance.	﻿Analysis of covariance (ANCOVA) was used to calculate adjusted means for weight status and food intake data and to establish the magnitude of any differences between groups of food-outlet availability. Prevalence ratios for overweight and obesity versus normal weight associated with food-outlet availability were estimated using Poisson regression with robust variance. To take account of the hier…	﻿Children nested within schools.	Area deprivation, land-use mix, population density, and density of bus stops and commercial buildings. Each model was also mutually adjusted for all other food outlet categories, gender, parental education, and physical activity. The food intake was further adjusted for under-reporting.	Availability of BMI-healthy outlets in neighborhoods was associated with lower body weight (1.3kg; p=0.03), BMI (0.5kg/m2; p=0.02), BMI z-score (0.20; p=0.02), waist circumference (1.3cm; p=0.02), and percentage body fat (1.1%; p=0.03) compared to no availability. In contrast, neighborhood availability of BMI-unhealthy outlets was inversely associated with body weight (1.3kg; p=0.02), BMI (0.4kg/…	Features of the built environment relating to food purchasing opportunities are independent significant correlates of weight status in children.	Knowledge of the food environment may be important in targeting policies and interventions to reduce childhood obesity not only at an individual level but also by identifying and overcoming neighborhood barriers to choosing and purchasing healthier foods.	Cross-sectional
Irish exceptionalism? local food environments and dietary quality. R. Layte et al. (2011). J Epidemiol Community Health, 65(10):881-8. doi:10.1136/jech.2010.116749.Epub 2011 Mar 3.	2011	Association between distance to and density of food outlets within the local area and individual dietary quality.	Diet quality in terms of cardioviscular risk.	Ireland	NA	No Info	Missing	The Survey of Lifestyle, Attitudes and Nutrition in Ireland (SLA´N), a two-stage clustered sample of 10 364 individuals aged 18+ from the Republic of Ireland. Socioeconomic status was measured using net household income and highest level of education. Diet was assessed via a food frequency questionnaire and the results scored in terms of cardiovascular risk.	Subjective	Shops divided into two groups: the vertically integrated retailers (being referred to has ‘multiples’); and the group/symbol and independent retailers (referred to as ‘convenience’).	Both (supermarket, convenience)	Adults	n=10,364, age 18+	Residential	‘Network’ distance between household and service of interest ; distances of 500 m, 1 km and 2 km.	500 m, 1 km and 2 km network.	The distance (Euclidean and network) from the individual's home to the nearest food store of different types; the density (count) of different types of food stores within a given radius of the respondent's household.	Address	Proximity, buffer	Both	Proximity, count.	Fixed effects regression models.	Dietary quality was decomposed using fixed effects regression models. The effects of the densities of multiple and convenience stores were estimated in separate models, with three parameters fitted in each model to represent the density of outlets from 0 to 500 m, from 500 to 1000 m and from 1000 to 2000 m. The density of outlets within 2 km was thus the sum of the three variables.	Neighborhood	Socioeconomic status, population density, age, sex, marital status, access to car.	There is a pronounced gradient in distances to nearest food store and quality of diet by socioeconomic status. Controlling for individual and household socioeconomic status and demographic characteristics, individuals who live closer to a larger food outlet or who live in an area with a higher density of larger food outlets have a significantly better diet in terms of cardiovascular risk.	﻿Results show a clear impact of distance to larger food outlets and density of outlets for the first time outside of North America. Food availability in the Republic of Ireland plays a small but statistically significant role in influencing the diets of individuals and communities and, as such, may also influence socioeconomic inequalities in health.	Interventions to reduce socioeconomic inequalities in diet related mortality and morbidity in Ireland will need to address inequalities in physical access to food.	Cross-sectional
